# Supplementary material for: Genome Data Provides High Support for Generic Boundaries in Burkholderia Sensu Lato
Source: Front Microbiol. 2017 Jun 26;8:1154. doi: 10.3389/fmicb.2017.01154 (PMC5483467; doi:10.3389/fmicb.2017.01154)
Supplement: Supplementary file 5 [file Data_Sheet_2.XLSX]

## Sheet: Amino Acid
Species 1	Species 2	P Dist	JTT Dist
P_acidipaludis'	B_ambifaria	0.092	0.0976121
P_acidipaludis'	Ro_andropogonis	0.177	0.200857
B_ambifaria	Ro_andropogonis	0.179	0.202565
P_acidipaludis'	B_anthina	0.09	0.0954283
B_ambifaria	B_anthina	0.017	0.0172421
Ro_andropogonis	B_anthina	0.176	0.199918
P_acidipaludis'	C_arationis'	0.099	0.105613
B_ambifaria	C_arationis'	0.102	0.108065
Ro_andropogonis	C_arationis'	0.183	0.208489
B_anthina	C_arationis'	0.101	0.107355
P_acidipaludis'	C_arvi'	0.097	0.103414
B_ambifaria	C_arvi'	0.104	0.110692
Ro_andropogonis	C_arvi'	0.184	0.20973
B_anthina	C_arvi'	0.103	0.109574
C_arationis'	C_arvi'	0.057	0.0587077
P_acidipaludis'	P_aspalathi	0.077	0.0801958
B_ambifaria	P_aspalathi	0.087	0.0915596
Ro_andropogonis	P_aspalathi	0.176	0.199178
B_anthina	P_aspalathi	0.085	0.0895005
C_arationis'	P_aspalathi	0.085	0.0890461
C_arvi'	P_aspalathi	0.089	0.094248
P_acidipaludis'	P_bannensis	0.045	0.0458931
B_ambifaria	P_bannensis	0.095	0.100624
Ro_andropogonis	P_bannensis	0.178	0.202128
B_anthina	P_bannensis	0.093	0.098285
C_arationis'	P_bannensis	0.101	0.107858
C_arvi'	P_bannensis	0.1	0.106885
P_aspalathi	P_bannensis	0.079	0.0827561
P_acidipaludis'	P_bryophila	0.076	0.0791035
B_ambifaria	P_bryophila	0.086	0.0906923
Ro_andropogonis	P_bryophila	0.175	0.197579
B_anthina	P_bryophila	0.085	0.0892727
C_arationis'	P_bryophila	0.083	0.0872827
C_arvi'	P_bryophila	0.089	0.0942721
P_aspalathi	P_bryophila	0.027	0.0270459
P_bannensis	P_bryophila	0.078	0.0812536
P_acidipaludis'	P_caballeronis	0.056	0.0575569
B_ambifaria	P_caballeronis	0.089	0.0940328
Ro_andropogonis	P_caballeronis	0.175	0.197878
B_anthina	P_caballeronis	0.088	0.0921941
C_arationis'	P_caballeronis	0.095	0.10044
C_arvi'	P_caballeronis	0.096	0.1019
P_aspalathi	P_caballeronis	0.072	0.0742149
P_bannensis	P_caballeronis	0.063	0.0649888
P_bryophila	P_caballeronis	0.07	0.0722342
P_acidipaludis'	P_caledonica	0.076	0.0791485
B_ambifaria	P_caledonica	0.086	0.0904499
Ro_andropogonis	P_caledonica	0.175	0.197658
B_anthina	P_caledonica	0.085	0.089116
C_arationis'	P_caledonica	0.083	0.0873722
C_arvi'	P_caledonica	0.089	0.0940416
P_aspalathi	P_caledonica	0.027	0.0270493
P_bannensis	P_caledonica	0.078	0.0812036
P_bryophila	P_caledonica	0.003	0.00286349
P_caballeronis	P_caledonica	0.07	0.0724133
P_acidipaludis'	C_calidae'	0.092	0.0970297
B_ambifaria	C_calidae'	0.098	0.103996
Ro_andropogonis	C_calidae'	0.179	0.202871
B_anthina	C_calidae'	0.097	0.102535
C_arationis'	C_calidae'	0.06	0.0623156
C_arvi'	C_calidae'	0.027	0.0271733
P_aspalathi	C_calidae'	0.084	0.088153
P_bannensis	C_calidae'	0.095	0.100073
P_bryophila	C_calidae'	0.084	0.0881027
P_caballeronis	C_calidae'	0.09	0.0952099
P_caledonica	C_calidae'	0.084	0.0880686
P_acidipaludis'	P_caribensis	0.075	0.078518
B_ambifaria	P_caribensis	0.086	0.0905999
Ro_andropogonis	P_caribensis	0.175	0.198555
B_anthina	P_caribensis	0.085	0.0889172
C_arationis'	P_caribensis	0.083	0.0876756
C_arvi'	P_caribensis	0.086	0.0908572
P_aspalathi	P_caribensis	0.056	0.0574958
P_bannensis	P_caribensis	0.077	0.0804994
P_bryophila	P_caribensis	0.055	0.0568114
P_caballeronis	P_caribensis	0.071	0.0731018
P_caledonica	P_caribensis	0.056	0.0571552
C_calidae'	P_caribensis	0.081	0.0844895
P_acidipaludis'	C_catudaia'	0.099	0.105053
B_ambifaria	C_catudaia'	0.105	0.111824
Ro_andropogonis	C_catudaia'	0.185	0.21063
B_anthina	C_catudaia'	0.104	0.110822
C_arationis'	C_catudaia'	0.058	0.0595741
C_arvi'	C_catudaia'	0.006	0.0062433
P_aspalathi	C_catudaia'	0.091	0.0959087
P_bannensis	C_catudaia'	0.102	0.108574
P_bryophila	C_catudaia'	0.091	0.0955143
P_caballeronis	C_catudaia'	0.097	0.10306
P_caledonica	C_catudaia'	0.09	0.0953659
C_calidae'	C_catudaia'	0.029	0.0290892
P_caribensis	C_catudaia'	0.088	0.0923156
P_acidipaludis'	B_cenocepacia	0.091	0.0955417
B_ambifaria	B_cenocepacia	0.017	0.017405
Ro_andropogonis	B_cenocepacia	0.177	0.200349
B_anthina	B_cenocepacia	0.006	0.00645168
C_arationis'	B_cenocepacia	0.101	0.107362
C_arvi'	B_cenocepacia	0.103	0.10959
P_aspalathi	B_cenocepacia	0.085	0.0891664
P_bannensis	B_cenocepacia	0.092	0.0978415
P_bryophila	B_cenocepacia	0.085	0.089314
P_caballeronis	B_cenocepacia	0.088	0.0919947
P_caledonica	B_cenocepacia	0.085	0.0892438
C_calidae'	B_cenocepacia	0.097	0.10246
P_caribensis	B_cenocepacia	0.085	0.0895371
C_catudaia'	B_cenocepacia	0.104	0.110793
P_acidipaludis'	B_cepacia	0.091	0.0960746
B_ambifaria	B_cepacia	0.019	0.0194743
Ro_andropogonis	B_cepacia	0.178	0.201457
B_anthina	B_cepacia	0.012	0.0117918
C_arationis'	B_cepacia	0.102	0.108063
C_arvi'	B_cepacia	0.104	0.110492
P_aspalathi	B_cepacia	0.085	0.0895548
P_bannensis	B_cepacia	0.093	0.0979744
P_bryophila	B_cepacia	0.085	0.0895358
P_caballeronis	B_cepacia	0.089	0.0931991
P_caledonica	B_cepacia	0.085	0.0895075
C_calidae'	B_cepacia	0.098	0.103491
P_caribensis	B_cepacia	0.085	0.0896355
C_catudaia'	B_cepacia	0.105	0.111641
B_cenocepacia	B_cepacia	0.011	0.0108035
P_acidipaludis'	C_choica	0.096	0.101436
B_ambifaria	C_choica	0.1	0.105648
Ro_andropogonis	C_choica	0.179	0.202889
B_anthina	C_choica	0.099	0.104685
C_arationis'	C_choica	0.034	0.0341272
C_arvi'	C_choica	0.063	0.0649516
P_aspalathi	C_choica	0.08	0.0834926
P_bannensis	C_choica	0.099	0.104372
P_bryophila	C_choica	0.081	0.0845625
P_caballeronis	C_choica	0.091	0.0952027
P_caledonica	C_choica	0.081	0.084507
C_calidae'	C_choica	0.057	0.0584397
P_caribensis	C_choica	0.081	0.0849402
C_catudaia'	C_choica	0.064	0.0656629
B_cenocepacia	C_choica	0.099	0.104887
B_cepacia	C_choica	0.1	0.105816
P_acidipaludis'	C_consitans'	0.097	0.103277
B_ambifaria	C_consitans'	0.103	0.110143
Ro_andropogonis	C_consitans'	0.182	0.207413
B_anthina	C_consitans'	0.102	0.108493
C_arationis'	C_consitans'	0.054	0.0552989
C_arvi'	C_consitans'	0.038	0.0386037
P_aspalathi	C_consitans'	0.087	0.0916864
P_bannensis	C_consitans'	0.1	0.10679
P_bryophila	C_consitans'	0.086	0.0908736
P_caballeronis	C_consitans'	0.094	0.100047
P_caledonica	C_consitans'	0.086	0.0908357
C_calidae'	C_consitans'	0.041	0.0419302
P_caribensis	C_consitans'	0.085	0.089218
C_catudaia'	C_consitans'	0.039	0.0396114
B_cenocepacia	C_consitans'	0.102	0.108445
B_cepacia	C_consitans'	0.103	0.109629
C_choica	C_consitans'	0.061	0.0629249
P_acidipaludis'	B_contaminans	0.092	0.097433
B_ambifaria	B_contaminans	0.023	0.0230255
Ro_andropogonis	B_contaminans	0.179	0.202743
B_anthina	B_contaminans	0.016	0.0158645
C_arationis'	B_contaminans	0.104	0.110751
C_arvi'	B_contaminans	0.106	0.112987
P_aspalathi	B_contaminans	0.087	0.0909879
P_bannensis	B_contaminans	0.093	0.0985092
P_bryophila	B_contaminans	0.087	0.0914117
P_caballeronis	B_contaminans	0.09	0.0945006
P_caledonica	B_contaminans	0.087	0.0912997
C_calidae'	B_contaminans	0.1	0.106414
P_caribensis	B_contaminans	0.087	0.0918742
C_catudaia'	B_contaminans	0.107	0.114118
B_cenocepacia	B_contaminans	0.015	0.0146714
B_cepacia	B_contaminans	0.01	0.0102961
C_choica	B_contaminans	0.102	0.108409
C_consitans'	B_contaminans	0.106	0.112764
P_acidipaludis'	C_cordobensis	0.093	0.0983159
B_ambifaria	C_cordobensis	0.099	0.105134
Ro_andropogonis	C_cordobensis	0.18	0.203815
B_anthina	C_cordobensis	0.098	0.103836
C_arationis'	C_cordobensis	0.062	0.0635638
C_arvi'	C_cordobensis	0.02	0.0203157
P_aspalathi	C_cordobensis	0.085	0.0887927
P_bannensis	C_cordobensis	0.097	0.102947
P_bryophila	C_cordobensis	0.085	0.0887547
P_caballeronis	C_cordobensis	0.091	0.0958217
P_caledonica	C_cordobensis	0.085	0.0886394
C_calidae'	C_cordobensis	0.021	0.0212406
P_caribensis	C_cordobensis	0.082	0.0855664
C_catudaia'	C_cordobensis	0.022	0.0220117
B_cenocepacia	C_cordobensis	0.098	0.103887
B_cepacia	C_cordobensis	0.099	0.104768
C_choica	C_cordobensis	0.058	0.0596973
C_consitans'	C_cordobensis	0.042	0.0432521
B_contaminans	C_cordobensis	0.101	0.107409
P_acidipaludis'	P_diazotrophica	0.075	0.0776811
B_ambifaria	P_diazotrophica	0.087	0.0913428
Ro_andropogonis	P_diazotrophica	0.175	0.198602
B_anthina	P_diazotrophica	0.085	0.0886981
C_arationis'	P_diazotrophica	0.085	0.0893656
C_arvi'	P_diazotrophica	0.086	0.0903569
P_aspalathi	P_diazotrophica	0.059	0.0604059
P_bannensis	P_diazotrophica	0.077	0.080497
P_bryophila	P_diazotrophica	0.058	0.0590697
P_caballeronis	P_diazotrophica	0.07	0.072669
P_caledonica	P_diazotrophica	0.057	0.0589148
C_calidae'	P_diazotrophica	0.08	0.0832649
P_caribensis	P_diazotrophica	0.029	0.0293869
C_catudaia'	P_diazotrophica	0.087	0.0919325
B_cenocepacia	P_diazotrophica	0.085	0.0892966
B_cepacia	P_diazotrophica	0.086	0.0900705
C_choica	P_diazotrophica	0.081	0.0845283
C_consitans'	P_diazotrophica	0.086	0.0903316
B_contaminans	P_diazotrophica	0.088	0.0920328
C_cordobensis	P_diazotrophica	0.082	0.0855849
P_acidipaludis'	B_diffusa	0.091	0.0954836
B_ambifaria	B_diffusa	0.013	0.0125021
Ro_andropogonis	B_diffusa	0.177	0.200602
B_anthina	B_diffusa	0.015	0.0153741
C_arationis'	B_diffusa	0.1	0.106374
C_arvi'	B_diffusa	0.102	0.10865
P_aspalathi	B_diffusa	0.085	0.0895627
P_bannensis	B_diffusa	0.093	0.0979033
P_bryophila	B_diffusa	0.085	0.0886358
P_caballeronis	B_diffusa	0.088	0.0918881
P_caledonica	B_diffusa	0.084	0.0885179
C_calidae'	B_diffusa	0.096	0.101288
P_caribensis	B_diffusa	0.084	0.0885652
C_catudaia'	B_diffusa	0.103	0.109735
B_cenocepacia	B_diffusa	0.016	0.0157745
B_cepacia	B_diffusa	0.018	0.0175271
C_choica	B_diffusa	0.098	0.104095
C_consitans'	B_diffusa	0.101	0.108004
B_contaminans	B_diffusa	0.021	0.0213928
C_cordobensis	B_diffusa	0.097	0.103082
P_diazotrophica	B_diffusa	0.084	0.0879838
P_acidipaludis'	P_dilworthii	0.077	0.0802428
B_ambifaria	P_dilworthii	0.088	0.0919477
Ro_andropogonis	P_dilworthii	0.175	0.198136
B_anthina	P_dilworthii	0.086	0.0900702
C_arationis'	P_dilworthii	0.085	0.0888979
C_arvi'	P_dilworthii	0.09	0.095061
P_aspalathi	P_dilworthii	0.028	0.027653
P_bannensis	P_dilworthii	0.079	0.0828342
P_bryophila	P_dilworthii	0.012	0.0119771
P_caballeronis	P_dilworthii	0.071	0.0740256
P_caledonica	P_dilworthii	0.012	0.0122961
C_calidae'	P_dilworthii	0.085	0.0887992
P_caribensis	P_dilworthii	0.057	0.0582102
C_catudaia'	P_dilworthii	0.091	0.096109
B_cenocepacia	P_dilworthii	0.086	0.090283
B_cepacia	P_dilworthii	0.087	0.0910976
C_choica	P_dilworthii	0.081	0.0851703
C_consitans'	P_dilworthii	0.087	0.0913711
B_contaminans	P_dilworthii	0.088	0.0926873
C_cordobensis	P_dilworthii	0.085	0.0892829
P_diazotrophica	P_dilworthii	0.058	0.0600482
B_diffusa	P_dilworthii	0.085	0.0895434
P_acidipaludis'	B_dolosa	0.089	0.0933326
B_ambifaria	B_dolosa	0.024	0.0242046
Ro_andropogonis	B_dolosa	0.176	0.199429
B_anthina	B_dolosa	0.022	0.0218429
C_arationis'	B_dolosa	0.099	0.105324
C_arvi'	B_dolosa	0.101	0.107981
P_aspalathi	B_dolosa	0.086	0.0902521
P_bannensis	B_dolosa	0.092	0.097021
P_bryophila	B_dolosa	0.085	0.0889584
P_caballeronis	B_dolosa	0.086	0.0905564
P_caledonica	B_dolosa	0.085	0.0890076
C_calidae'	B_dolosa	0.095	0.100471
P_caribensis	B_dolosa	0.083	0.0872357
C_catudaia'	B_dolosa	0.102	0.108952
B_cenocepacia	B_dolosa	0.023	0.0233657
B_cepacia	B_dolosa	0.025	0.0253297
C_choica	B_dolosa	0.097	0.102673
C_consitans'	B_dolosa	0.101	0.107189
B_contaminans	B_dolosa	0.029	0.0293099
C_cordobensis	B_dolosa	0.097	0.102214
P_diazotrophica	B_dolosa	0.083	0.0865405
B_diffusa	B_dolosa	0.021	0.0212778
P_dilworthii	B_dolosa	0.086	0.0901919
P_acidipaludis'	P_ferrariae	0.031	0.0312685
B_ambifaria	P_ferrariae	0.094	0.0990899
Ro_andropogonis	P_ferrariae	0.177	0.200784
B_anthina	P_ferrariae	0.092	0.0972438
C_arationis'	P_ferrariae	0.1	0.105839
C_arvi'	P_ferrariae	0.099	0.105397
P_aspalathi	P_ferrariae	0.078	0.0814169
P_bannensis	P_ferrariae	0.046	0.0468073
P_bryophila	P_ferrariae	0.077	0.0801387
P_caballeronis	P_ferrariae	0.054	0.0557676
P_caledonica	P_ferrariae	0.077	0.0803882
C_calidae'	P_ferrariae	0.094	0.0994562
P_caribensis	P_ferrariae	0.076	0.0789837
C_catudaia'	P_ferrariae	0.1	0.106659
B_cenocepacia	P_ferrariae	0.092	0.0967941
B_cepacia	P_ferrariae	0.092	0.0976623
C_choica	P_ferrariae	0.096	0.101412
C_consitans'	P_ferrariae	0.099	0.105059
B_contaminans	P_ferrariae	0.093	0.0987858
C_cordobensis	P_ferrariae	0.095	0.100227
P_diazotrophica	P_ferrariae	0.076	0.0786319
B_diffusa	P_ferrariae	0.092	0.0967529
P_dilworthii	P_ferrariae	0.078	0.0812914
B_dolosa	P_ferrariae	0.089	0.0942469
P_acidipaludis'	C_fortuita'	0.092	0.0973452
B_ambifaria	C_fortuita'	0.099	0.105057
Ro_andropogonis	C_fortuita'	0.18	0.204072
B_anthina	C_fortuita'	0.098	0.103399
C_arationis'	C_fortuita'	0.06	0.0623293
C_arvi'	C_fortuita'	0.03	0.0298045
P_aspalathi	C_fortuita'	0.085	0.0894486
P_bannensis	C_fortuita'	0.096	0.10105
P_bryophila	C_fortuita'	0.084	0.0882984
P_caballeronis	C_fortuita'	0.091	0.0953444
P_caledonica	C_fortuita'	0.084	0.0885135
C_calidae'	C_fortuita'	0.022	0.0216792
P_caribensis	C_fortuita'	0.082	0.0854381
C_catudaia'	C_fortuita'	0.031	0.0317723
B_cenocepacia	C_fortuita'	0.097	0.10334
B_cepacia	C_fortuita'	0.098	0.10419
C_choica	C_fortuita'	0.058	0.0592189
C_consitans'	C_fortuita'	0.041	0.0414736
B_contaminans	C_fortuita'	0.101	0.107154
C_cordobensis	C_fortuita'	0.023	0.0228433
P_diazotrophica	C_fortuita'	0.081	0.0851812
B_diffusa	C_fortuita'	0.097	0.10244
P_dilworthii	C_fortuita'	0.085	0.0891887
B_dolosa	C_fortuita'	0.096	0.101891
P_ferrariae	C_fortuita'	0.094	0.0992715
P_acidipaludis'	P_fungorum	0.077	0.0799883
B_ambifaria	P_fungorum	0.087	0.0917529
Ro_andropogonis	P_fungorum	0.176	0.198973
B_anthina	P_fungorum	0.086	0.0898087
C_arationis'	P_fungorum	0.085	0.0894148
C_arvi'	P_fungorum	0.089	0.0943683
P_aspalathi	P_fungorum	0.014	0.0134889
P_bannensis	P_fungorum	0.078	0.0818671
P_bryophila	P_fungorum	0.026	0.0265367
P_caballeronis	P_fungorum	0.071	0.0740375
P_caledonica	P_fungorum	0.026	0.0263781
C_calidae'	P_fungorum	0.084	0.0883204
P_caribensis	P_fungorum	0.056	0.057941
C_catudaia'	P_fungorum	0.091	0.0961114
B_cenocepacia	P_fungorum	0.085	0.0895544
B_cepacia	P_fungorum	0.085	0.0894977
C_choica	P_fungorum	0.08	0.0834622
C_consitans'	P_fungorum	0.087	0.0920245
B_contaminans	P_fungorum	0.087	0.0914013
C_cordobensis	P_fungorum	0.085	0.089323
P_diazotrophica	P_fungorum	0.058	0.0599078
B_diffusa	P_fungorum	0.085	0.0891003
P_dilworthii	P_fungorum	0.026	0.0262551
B_dolosa	P_fungorum	0.086	0.0900204
P_ferrariae	P_fungorum	0.078	0.0812444
C_fortuita'	P_fungorum	0.086	0.090052
P_acidipaludis'	P_ginsengisoli	0.078	0.0811465
B_ambifaria	P_ginsengisoli	0.087	0.0908176
Ro_andropogonis	P_ginsengisoli	0.175	0.197669
B_anthina	P_ginsengisoli	0.085	0.0888961
C_arationis'	P_ginsengisoli	0.084	0.0878181
C_arvi'	P_ginsengisoli	0.089	0.093955
P_aspalathi	P_ginsengisoli	0.022	0.0220489
P_bannensis	P_ginsengisoli	0.078	0.0814471
P_bryophila	P_ginsengisoli	0.024	0.023995
P_caballeronis	P_ginsengisoli	0.072	0.0742935
P_caledonica	P_ginsengisoli	0.024	0.0237984
C_calidae'	P_ginsengisoli	0.083	0.0873899
P_caribensis	P_ginsengisoli	0.056	0.0577181
C_catudaia'	P_ginsengisoli	0.091	0.0956167
B_cenocepacia	P_ginsengisoli	0.085	0.0889758
B_cepacia	P_ginsengisoli	0.085	0.0894135
C_choica	P_ginsengisoli	0.08	0.0840091
C_consitans'	P_ginsengisoli	0.086	0.0907441
B_contaminans	P_ginsengisoli	0.087	0.0914835
C_cordobensis	P_ginsengisoli	0.085	0.0886473
P_diazotrophica	P_ginsengisoli	0.059	0.0609327
B_diffusa	P_ginsengisoli	0.084	0.0884434
P_dilworthii	P_ginsengisoli	0.025	0.0247304
B_dolosa	P_ginsengisoli	0.085	0.0892245
P_ferrariae	P_ginsengisoli	0.079	0.0825422
C_fortuita'	P_ginsengisoli	0.084	0.0883643
P_fungorum	P_ginsengisoli	0.022	0.0224938
P_acidipaludis'	P_ginsengiterrae	0.077	0.0800727
B_ambifaria	P_ginsengiterrae	0.088	0.092697
Ro_andropogonis	P_ginsengiterrae	0.176	0.198605
B_anthina	P_ginsengiterrae	0.086	0.0905529
C_arationis'	P_ginsengiterrae	0.085	0.0897274
C_arvi'	P_ginsengiterrae	0.09	0.0945902
P_aspalathi	P_ginsengiterrae	0.023	0.0234047
P_bannensis	P_ginsengiterrae	0.079	0.082192
P_bryophila	P_ginsengiterrae	0.027	0.0272374
P_caballeronis	P_ginsengiterrae	0.072	0.0747032
P_caledonica	P_ginsengiterrae	0.027	0.0273602
C_calidae'	P_ginsengiterrae	0.084	0.0885281
P_caribensis	P_ginsengiterrae	0.056	0.0571073
C_catudaia'	P_ginsengiterrae	0.091	0.096039
B_cenocepacia	P_ginsengiterrae	0.086	0.090563
B_cepacia	P_ginsengiterrae	0.087	0.0911706
C_choica	P_ginsengiterrae	0.081	0.0847795
C_consitans'	P_ginsengiterrae	0.088	0.0926562
B_contaminans	P_ginsengiterrae	0.088	0.0926607
C_cordobensis	P_ginsengiterrae	0.085	0.0887688
P_diazotrophica	P_ginsengiterrae	0.058	0.0599623
B_diffusa	P_ginsengiterrae	0.087	0.0908958
P_dilworthii	P_ginsengiterrae	0.027	0.0274489
B_dolosa	P_ginsengiterrae	0.087	0.0910135
P_ferrariae	P_ginsengiterrae	0.078	0.0817357
C_fortuita'	P_ginsengiterrae	0.085	0.0894441
P_fungorum	P_ginsengiterrae	0.024	0.0239257
P_ginsengisoli	P_ginsengiterrae	0.025	0.0246504
P_acidipaludis'	B_gladioli	0.098	0.103924
B_ambifaria	B_gladioli	0.065	0.0668301
Ro_andropogonis	B_gladioli	0.179	0.203958
B_anthina	B_gladioli	0.063	0.065289
C_arationis'	B_gladioli	0.11	0.117626
C_arvi'	B_gladioli	0.111	0.118917
P_aspalathi	B_gladioli	0.095	0.100846
P_bannensis	B_gladioli	0.098	0.103883
P_bryophila	B_gladioli	0.095	0.100077
P_caballeronis	B_gladioli	0.097	0.102877
P_caledonica	B_gladioli	0.095	0.0998771
C_calidae'	B_gladioli	0.106	0.112838
P_caribensis	B_gladioli	0.095	0.10055
C_catudaia'	B_gladioli	0.112	0.119623
B_cenocepacia	B_gladioli	0.063	0.0645158
B_cepacia	B_gladioli	0.064	0.0662043
C_choica	B_gladioli	0.108	0.114635
C_consitans'	B_gladioli	0.111	0.118869
B_contaminans	B_gladioli	0.066	0.0685549
C_cordobensis	B_gladioli	0.107	0.114161
P_diazotrophica	B_gladioli	0.095	0.100459
B_diffusa	B_gladioli	0.063	0.065435
P_dilworthii	B_gladioli	0.095	0.100465
B_dolosa	B_gladioli	0.062	0.0641195
P_ferrariae	B_gladioli	0.099	0.104739
C_fortuita'	B_gladioli	0.107	0.113504
P_fungorum	B_gladioli	0.095	0.100368
P_ginsengisoli	B_gladioli	0.094	0.0992303
P_ginsengiterrae	B_gladioli	0.096	0.101943
P_acidipaludis'	C_glathei	0.095	0.100067
B_ambifaria	C_glathei	0.097	0.10317
Ro_andropogonis	C_glathei	0.178	0.201988
B_anthina	C_glathei	0.097	0.102468
C_arationis'	C_glathei	0.041	0.0413736
C_arvi'	C_glathei	0.061	0.063173
P_aspalathi	C_glathei	0.08	0.0831769
P_bannensis	C_glathei	0.098	0.103351
P_bryophila	C_glathei	0.079	0.0826136
P_caballeronis	C_glathei	0.089	0.0931246
P_caledonica	C_glathei	0.079	0.0826852
C_calidae'	C_glathei	0.056	0.0573942
P_caribensis	C_glathei	0.079	0.0819848
C_catudaia'	C_glathei	0.062	0.0635298
B_cenocepacia	C_glathei	0.097	0.103032
B_cepacia	C_glathei	0.097	0.103158
C_choica	C_glathei	0.034	0.0339162
C_consitans'	C_glathei	0.06	0.0616108
B_contaminans	C_glathei	0.099	0.105529
C_cordobensis	C_glathei	0.057	0.0584114
P_diazotrophica	C_glathei	0.079	0.0821186
B_diffusa	C_glathei	0.096	0.101653
P_dilworthii	C_glathei	0.079	0.0829181
B_dolosa	C_glathei	0.095	0.100044
P_ferrariae	C_glathei	0.095	0.100575
C_fortuita'	C_glathei	0.057	0.0583002
P_fungorum	C_glathei	0.08	0.0836649
P_ginsengisoli	C_glathei	0.08	0.0834381
P_ginsengiterrae	C_glathei	0.08	0.0836515
B_gladioli	C_glathei	0.106	0.112491
P_acidipaludis'	C_glebae'	0.099	0.105824
B_ambifaria	C_glebae'	0.105	0.112401
Ro_andropogonis	C_glebae'	0.184	0.210118
B_anthina	C_glebae'	0.104	0.111262
C_arationis'	C_glebae'	0.058	0.0594749
C_arvi'	C_glebae'	0.027	0.0266793
P_aspalathi	C_glebae'	0.091	0.0964402
P_bannensis	C_glebae'	0.102	0.108551
P_bryophila	C_glebae'	0.09	0.0953573
P_caballeronis	C_glebae'	0.096	0.102375
P_caledonica	C_glebae'	0.09	0.0953787
C_calidae'	C_glebae'	0.031	0.0311987
P_caribensis	C_glebae'	0.088	0.0925515
C_catudaia'	C_glebae'	0.028	0.0279236
B_cenocepacia	C_glebae'	0.105	0.11173
B_cepacia	C_glebae'	0.105	0.112486
C_choica	C_glebae'	0.064	0.0662018
C_consitans'	C_glebae'	0.042	0.0421839
B_contaminans	C_glebae'	0.107	0.114669
C_cordobensis	C_glebae'	0.031	0.0316165
P_diazotrophica	C_glebae'	0.089	0.0934974
B_diffusa	C_glebae'	0.104	0.110493
P_dilworthii	C_glebae'	0.091	0.0961897
B_dolosa	C_glebae'	0.103	0.110037
P_ferrariae	C_glebae'	0.101	0.107568
C_fortuita'	C_glebae'	0.028	0.0284866
P_fungorum	C_glebae'	0.092	0.0972449
P_ginsengisoli	C_glebae'	0.09	0.0955117
P_ginsengiterrae	C_glebae'	0.091	0.0967459
B_gladioli	C_glebae'	0.112	0.120648
C_glathei	C_glebae'	0.064	0.066009
P_acidipaludis'	B_glumae	0.098	0.104208
B_ambifaria	B_glumae	0.065	0.0673777
Ro_andropogonis	B_glumae	0.18	0.204277
B_anthina	B_glumae	0.064	0.0664296
C_arationis'	B_glumae	0.112	0.11971
C_arvi'	B_glumae	0.111	0.118853
P_aspalathi	B_glumae	0.096	0.101594
P_bannensis	B_glumae	0.1	0.10559
P_bryophila	B_glumae	0.094	0.0994961
P_caballeronis	B_glumae	0.096	0.101548
P_caledonica	B_glumae	0.094	0.0992996
C_calidae'	B_glumae	0.106	0.112628
P_caribensis	B_glumae	0.095	0.10047
C_catudaia'	B_glumae	0.112	0.120216
B_cenocepacia	B_glumae	0.064	0.0657559
B_cepacia	B_glumae	0.065	0.067463
C_choica	B_glumae	0.109	0.115925
C_consitans'	B_glumae	0.111	0.118992
B_contaminans	B_glumae	0.068	0.070182
C_cordobensis	B_glumae	0.107	0.113743
P_diazotrophica	B_glumae	0.095	0.100459
B_diffusa	B_glumae	0.064	0.0658653
P_dilworthii	B_glumae	0.095	0.100556
B_dolosa	B_glumae	0.063	0.0644248
P_ferrariae	B_glumae	0.099	0.104782
C_fortuita'	B_glumae	0.107	0.114019
P_fungorum	B_glumae	0.095	0.100294
P_ginsengisoli	B_glumae	0.095	0.0998784
P_ginsengiterrae	B_glumae	0.097	0.102467
B_gladioli	B_glumae	0.037	0.0377094
C_glathei	B_glumae	0.107	0.113307
C_glebae'	B_glumae	0.112	0.120553
P_acidipaludis'	P_graminis	0.075	0.0786628
B_ambifaria	P_graminis	0.087	0.0911736
Ro_andropogonis	P_graminis	0.175	0.197259
B_anthina	P_graminis	0.085	0.0891794
C_arationis'	P_graminis	0.083	0.0871333
C_arvi'	P_graminis	0.088	0.0924467
P_aspalathi	P_graminis	0.027	0.0269839
P_bannensis	P_graminis	0.078	0.0811876
P_bryophila	P_graminis	0.014	0.0141207
P_caballeronis	P_graminis	0.07	0.0727683
P_caledonica	P_graminis	0.014	0.0140448
C_calidae'	P_graminis	0.083	0.0865403
P_caribensis	P_graminis	0.055	0.0564653
C_catudaia'	P_graminis	0.089	0.0939054
B_cenocepacia	P_graminis	0.085	0.0892317
B_cepacia	P_graminis	0.086	0.0897497
C_choica	P_graminis	0.08	0.083622
C_consitans'	P_graminis	0.085	0.089744
B_contaminans	P_graminis	0.087	0.091793
C_cordobensis	P_graminis	0.083	0.087513
P_diazotrophica	P_graminis	0.056	0.0571386
B_diffusa	P_graminis	0.085	0.0887541
P_dilworthii	P_graminis	0.014	0.0143229
B_dolosa	P_graminis	0.085	0.0889648
P_ferrariae	P_graminis	0.076	0.0794382
C_fortuita'	P_graminis	0.083	0.0868037
P_fungorum	P_graminis	0.026	0.0265122
P_ginsengisoli	P_graminis	0.025	0.0247751
P_ginsengiterrae	P_graminis	0.027	0.0272936
B_gladioli	P_graminis	0.095	0.0999563
C_glathei	P_graminis	0.079	0.0821854
C_glebae'	P_graminis	0.089	0.0945272
B_glumae	P_graminis	0.095	0.100091
P_acidipaludis'	C_grimmiae	0.094	0.0988059
B_ambifaria	C_grimmiae	0.1	0.106241
Ro_andropogonis	C_grimmiae	0.178	0.201545
B_anthina	C_grimmiae	0.099	0.10482
C_arationis'	C_grimmiae	0.06	0.06159
C_arvi'	C_grimmiae	0.045	0.0463823
P_aspalathi	C_grimmiae	0.083	0.0865847
P_bannensis	C_grimmiae	0.097	0.102892
P_bryophila	C_grimmiae	0.082	0.0858085
P_caballeronis	C_grimmiae	0.091	0.0956973
P_caledonica	C_grimmiae	0.082	0.0859363
C_calidae'	C_grimmiae	0.039	0.0397095
P_caribensis	C_grimmiae	0.081	0.0847204
C_catudaia'	C_grimmiae	0.046	0.0466662
B_cenocepacia	C_grimmiae	0.099	0.10495
B_cepacia	C_grimmiae	0.1	0.105589
C_choica	C_grimmiae	0.057	0.0581986
C_consitans'	C_grimmiae	0.026	0.0257086
B_contaminans	C_grimmiae	0.102	0.10857
C_cordobensis	C_grimmiae	0.041	0.0414508
P_diazotrophica	C_grimmiae	0.083	0.0863601
B_diffusa	C_grimmiae	0.098	0.104129
P_dilworthii	C_grimmiae	0.082	0.0864309
B_dolosa	C_grimmiae	0.097	0.102256
P_ferrariae	C_grimmiae	0.096	0.101498
C_fortuita'	C_grimmiae	0.039	0.0398496
P_fungorum	C_grimmiae	0.083	0.0875278
P_ginsengisoli	C_grimmiae	0.082	0.0857967
P_ginsengiterrae	C_grimmiae	0.084	0.0877767
B_gladioli	C_grimmiae	0.107	0.114276
C_glathei	C_grimmiae	0.056	0.0571782
C_glebae'	C_grimmiae	0.049	0.049697
B_glumae	C_grimmiae	0.108	0.114856
P_graminis	C_grimmiae	0.081	0.084751
P_acidipaludis'	P_heleia	0.04	0.0407601
B_ambifaria	P_heleia	0.092	0.0969319
Ro_andropogonis	P_heleia	0.176	0.199417
B_anthina	P_heleia	0.09	0.0948492
C_arationis'	P_heleia	0.099	0.105038
C_arvi'	P_heleia	0.097	0.103449
P_aspalathi	P_heleia	0.076	0.0793105
P_bannensis	P_heleia	0.036	0.0365375
P_bryophila	P_heleia	0.074	0.0775467
P_caballeronis	P_heleia	0.056	0.0571447
P_caledonica	P_heleia	0.074	0.0774135
C_calidae'	P_heleia	0.092	0.0972532
P_caribensis	P_heleia	0.074	0.0767872
C_catudaia'	P_heleia	0.098	0.104529
B_cenocepacia	P_heleia	0.09	0.0949109
B_cepacia	P_heleia	0.091	0.0957842
C_choica	P_heleia	0.096	0.101866
C_consitans'	P_heleia	0.096	0.102342
B_contaminans	P_heleia	0.092	0.097074
C_cordobensis	P_heleia	0.093	0.0983284
P_diazotrophica	P_heleia	0.074	0.0769917
B_diffusa	P_heleia	0.09	0.0944599
P_dilworthii	P_heleia	0.076	0.0793312
B_dolosa	P_heleia	0.089	0.0933536
P_ferrariae	P_heleia	0.041	0.0412571
C_fortuita'	P_heleia	0.092	0.0970812
P_fungorum	P_heleia	0.076	0.0791283
P_ginsengisoli	P_heleia	0.076	0.0790383
P_ginsengiterrae	P_heleia	0.076	0.0794282
B_gladioli	P_heleia	0.098	0.103296
C_glathei	P_heleia	0.095	0.100066
C_glebae'	P_heleia	0.099	0.105044
B_glumae	P_heleia	0.099	0.104401
P_graminis	P_heleia	0.074	0.0770832
C_grimmiae	P_heleia	0.094	0.0992446
P_acidipaludis'	P_hospita	0.077	0.0798138
B_ambifaria	P_hospita	0.088	0.0922721
Ro_andropogonis	P_hospita	0.176	0.199732
B_anthina	P_hospita	0.086	0.0905516
C_arationis'	P_hospita	0.084	0.0883843
C_arvi'	P_hospita	0.087	0.0921436
P_aspalathi	P_hospita	0.056	0.0578093
P_bannensis	P_hospita	0.079	0.0825547
P_bryophila	P_hospita	0.057	0.0589587
P_caballeronis	P_hospita	0.072	0.07501
P_caledonica	P_hospita	0.058	0.0592971
C_calidae'	P_hospita	0.083	0.08682
P_caribensis	P_hospita	0.012	0.011478
C_catudaia'	P_hospita	0.089	0.0936081
B_cenocepacia	P_hospita	0.087	0.0912488
B_cepacia	P_hospita	0.087	0.0911056
C_choica	P_hospita	0.082	0.0855479
C_consitans'	P_hospita	0.087	0.091515
B_contaminans	P_hospita	0.089	0.0933031
C_cordobensis	P_hospita	0.083	0.0870779
P_diazotrophica	P_hospita	0.032	0.0324766
B_diffusa	P_hospita	0.086	0.0903797
P_dilworthii	P_hospita	0.058	0.0596967
B_dolosa	P_hospita	0.085	0.0890825
P_ferrariae	P_hospita	0.078	0.0807951
C_fortuita'	P_hospita	0.084	0.0878797
P_fungorum	P_hospita	0.057	0.058846
P_ginsengisoli	P_hospita	0.058	0.0591203
P_ginsengiterrae	P_hospita	0.057	0.0581317
B_gladioli	P_hospita	0.096	0.101754
C_glathei	P_hospita	0.08	0.0830979
C_glebae'	P_hospita	0.089	0.0937751
B_glumae	P_hospita	0.097	0.102218
P_graminis	P_hospita	0.057	0.0583205
C_grimmiae	P_hospita	0.083	0.0869344
P_heleia	P_hospita	0.076	0.0792953
P_acidipaludis'	C_humi	0.096	0.101779
B_ambifaria	C_humi	0.1	0.105921
Ro_andropogonis	C_humi	0.179	0.203319
B_anthina	C_humi	0.099	0.105374
C_arationis'	C_humi	0.035	0.0358292
C_arvi'	C_humi	0.062	0.0644132
P_aspalathi	C_humi	0.081	0.084711
P_bannensis	C_humi	0.099	0.105159
P_bryophila	C_humi	0.081	0.0850295
P_caballeronis	C_humi	0.092	0.0969357
P_caledonica	C_humi	0.081	0.0851138
C_calidae'	C_humi	0.057	0.0589918
P_caribensis	C_humi	0.081	0.084889
C_catudaia'	C_humi	0.063	0.0653523
B_cenocepacia	C_humi	0.099	0.105425
B_cepacia	C_humi	0.1	0.10586
C_choica	C_humi	0.027	0.02698
C_consitans'	C_humi	0.061	0.0628106
B_contaminans	C_humi	0.102	0.108591
C_cordobensis	C_humi	0.058	0.0596496
P_diazotrophica	C_humi	0.083	0.0867495
B_diffusa	C_humi	0.098	0.103858
P_dilworthii	C_humi	0.082	0.085496
B_dolosa	C_humi	0.097	0.102871
P_ferrariae	C_humi	0.097	0.102572
C_fortuita'	C_humi	0.058	0.0592214
P_fungorum	C_humi	0.081	0.0851882
P_ginsengisoli	C_humi	0.081	0.0842992
P_ginsengiterrae	C_humi	0.082	0.0858662
B_gladioli	C_humi	0.108	0.115052
C_glathei	C_humi	0.035	0.0351984
C_glebae'	C_humi	0.064	0.0666
B_glumae	C_humi	0.11	0.116759
P_graminis	C_humi	0.08	0.0841456
C_grimmiae	C_humi	0.056	0.0578415
P_heleia	C_humi	0.097	0.102821
P_hospita	C_humi	0.082	0.0859316
P_acidipaludis'	C_hypogeia'	0.092	0.0974957
B_ambifaria	C_hypogeia'	0.099	0.104728
Ro_andropogonis	C_hypogeia'	0.18	0.204436
B_anthina	C_hypogeia'	0.098	0.103519
C_arationis'	C_hypogeia'	0.062	0.0640875
C_arvi'	C_hypogeia'	0.031	0.0310823
P_aspalathi	C_hypogeia'	0.084	0.0885903
P_bannensis	C_hypogeia'	0.095	0.100438
P_bryophila	C_hypogeia'	0.084	0.0883044
P_caballeronis	C_hypogeia'	0.091	0.0958463
P_caledonica	C_hypogeia'	0.084	0.0882573
C_calidae'	C_hypogeia'	0.021	0.0208114
P_caribensis	C_hypogeia'	0.082	0.0854509
C_catudaia'	C_hypogeia'	0.032	0.0320741
B_cenocepacia	C_hypogeia'	0.098	0.103697
B_cepacia	C_hypogeia'	0.098	0.104029
C_choica	C_hypogeia'	0.059	0.0603003
C_consitans'	C_hypogeia'	0.044	0.0444643
B_contaminans	C_hypogeia'	0.101	0.106988
C_cordobensis	C_hypogeia'	0.024	0.0242115
P_diazotrophica	C_hypogeia'	0.082	0.0855285
B_diffusa	C_hypogeia'	0.097	0.102477
P_dilworthii	C_hypogeia'	0.085	0.0888764
B_dolosa	C_hypogeia'	0.096	0.101567
P_ferrariae	C_hypogeia'	0.095	0.100047
C_fortuita'	C_hypogeia'	0.023	0.0230981
P_fungorum	C_hypogeia'	0.085	0.0889046
P_ginsengisoli	C_hypogeia'	0.084	0.0881896
P_ginsengiterrae	C_hypogeia'	0.085	0.0887966
B_gladioli	C_hypogeia'	0.105	0.112316
C_glathei	C_hypogeia'	0.058	0.0598312
C_glebae'	C_hypogeia'	0.033	0.0330984
B_glumae	C_hypogeia'	0.106	0.112942
P_graminis	C_hypogeia'	0.083	0.0872318
C_grimmiae	C_hypogeia'	0.041	0.0414075
P_heleia	C_hypogeia'	0.092	0.0970831
P_hospita	C_hypogeia'	0.084	0.0875526
C_humi	C_hypogeia'	0.058	0.0600503
P_acidipaludis'	C_jiangsuensis	0.093	0.098565
B_ambifaria	C_jiangsuensis	0.1	0.105857
Ro_andropogonis	C_jiangsuensis	0.18	0.2045
B_anthina	C_jiangsuensis	0.099	0.104455
C_arationis'	C_jiangsuensis	0.06	0.0617313
C_arvi'	C_jiangsuensis	0.027	0.0273718
P_aspalathi	C_jiangsuensis	0.086	0.0896525
P_bannensis	C_jiangsuensis	0.096	0.101136
P_bryophila	C_jiangsuensis	0.084	0.0878375
P_caballeronis	C_jiangsuensis	0.091	0.0952977
P_caledonica	C_jiangsuensis	0.084	0.0877252
C_calidae'	C_jiangsuensis	0.021	0.020556
P_caribensis	C_jiangsuensis	0.082	0.0859315
C_catudaia'	C_jiangsuensis	0.029	0.0294934
B_cenocepacia	C_jiangsuensis	0.099	0.104777
B_cepacia	C_jiangsuensis	0.099	0.105203
C_choica	C_jiangsuensis	0.057	0.0582922
C_consitans'	C_jiangsuensis	0.042	0.0431463
B_contaminans	C_jiangsuensis	0.102	0.108089
C_cordobensis	C_jiangsuensis	0.024	0.0239378
P_diazotrophica	C_jiangsuensis	0.082	0.0856682
B_diffusa	C_jiangsuensis	0.098	0.103513
P_dilworthii	C_jiangsuensis	0.085	0.0891447
B_dolosa	C_jiangsuensis	0.097	0.102446
P_ferrariae	C_jiangsuensis	0.094	0.0996063
C_fortuita'	C_jiangsuensis	0.021	0.0214372
P_fungorum	C_jiangsuensis	0.085	0.0894364
P_ginsengisoli	C_jiangsuensis	0.085	0.0886022
P_ginsengiterrae	C_jiangsuensis	0.085	0.0894001
B_gladioli	C_jiangsuensis	0.107	0.11418
C_glathei	C_jiangsuensis	0.056	0.0572203
C_glebae'	C_jiangsuensis	0.029	0.0290252
B_glumae	C_jiangsuensis	0.108	0.114455
P_graminis	C_jiangsuensis	0.083	0.0870122
C_grimmiae	C_jiangsuensis	0.04	0.0410432
P_heleia	C_jiangsuensis	0.093	0.0981867
P_hospita	C_jiangsuensis	0.083	0.0874863
C_humi	C_jiangsuensis	0.057	0.0580237
C_hypogeia'	C_jiangsuensis	0.025	0.024977
P_acidipaludis'	P_kirstenboschensis	0.076	0.0796694
B_ambifaria	P_kirstenboschensis	0.087	0.0918245
Ro_andropogonis	P_kirstenboschensis	0.176	0.198818
B_anthina	P_kirstenboschensis	0.086	0.0899241
C_arationis'	P_kirstenboschensis	0.083	0.0875858
C_arvi'	P_kirstenboschensis	0.09	0.0944377
P_aspalathi	P_kirstenboschensis	0.027	0.0266979
P_bannensis	P_kirstenboschensis	0.078	0.0816326
P_bryophila	P_kirstenboschensis	0.006	0.00568325
P_caballeronis	P_kirstenboschensis	0.07	0.0727802
P_caledonica	P_kirstenboschensis	0.006	0.00592106
C_calidae'	P_kirstenboschensis	0.084	0.0880557
P_caribensis	P_kirstenboschensis	0.056	0.0576453
C_catudaia'	P_kirstenboschensis	0.091	0.0957146
B_cenocepacia	P_kirstenboschensis	0.086	0.0900052
B_cepacia	P_kirstenboschensis	0.086	0.0902258
C_choica	P_kirstenboschensis	0.081	0.0844114
C_consitans'	P_kirstenboschensis	0.087	0.0911497
B_contaminans	P_kirstenboschensis	0.088	0.091942
C_cordobensis	P_kirstenboschensis	0.085	0.0891242
P_diazotrophica	P_kirstenboschensis	0.058	0.0596228
B_diffusa	P_kirstenboschensis	0.085	0.0894586
P_dilworthii	P_kirstenboschensis	0.011	0.0113632
B_dolosa	P_kirstenboschensis	0.085	0.0896879
P_ferrariae	P_kirstenboschensis	0.077	0.0804925
C_fortuita'	P_kirstenboschensis	0.084	0.0885607
P_fungorum	P_kirstenboschensis	0.026	0.0263074
P_ginsengisoli	P_kirstenboschensis	0.024	0.0236339
P_ginsengiterrae	P_kirstenboschensis	0.027	0.0270911
B_gladioli	P_kirstenboschensis	0.095	0.100523
C_glathei	P_kirstenboschensis	0.079	0.0826202
C_glebae'	P_kirstenboschensis	0.091	0.0958324
B_glumae	P_kirstenboschensis	0.095	0.0997891
P_graminis	P_kirstenboschensis	0.014	0.0142326
C_grimmiae	P_kirstenboschensis	0.082	0.0862482
P_heleia	P_kirstenboschensis	0.075	0.0778897
P_hospita	P_kirstenboschensis	0.058	0.0594704
C_humi	P_kirstenboschensis	0.081	0.085202
C_hypogeia'	P_kirstenboschensis	0.085	0.0888111
C_jiangsuensis	P_kirstenboschensis	0.084	0.0883058
P_acidipaludis'	P_kururiensis	0.07	0.0725373
B_ambifaria	P_kururiensis	0.085	0.0895053
Ro_andropogonis	P_kururiensis	0.177	0.199903
B_anthina	P_kururiensis	0.083	0.0874318
C_arationis'	P_kururiensis	0.089	0.0933844
C_arvi'	P_kururiensis	0.092	0.0971858
P_aspalathi	P_kururiensis	0.07	0.0725475
P_bannensis	P_kururiensis	0.077	0.080641
P_bryophila	P_kururiensis	0.067	0.0687395
P_caballeronis	P_kururiensis	0.061	0.062959
P_caledonica	P_kururiensis	0.067	0.0688283
C_calidae'	P_kururiensis	0.086	0.0901936
P_caribensis	P_kururiensis	0.066	0.0684986
C_catudaia'	P_kururiensis	0.093	0.097908
B_cenocepacia	P_kururiensis	0.084	0.0882351
B_cepacia	P_kururiensis	0.085	0.0891415
C_choica	P_kururiensis	0.086	0.090543
C_consitans'	P_kururiensis	0.09	0.0953587
B_contaminans	P_kururiensis	0.086	0.0904807
C_cordobensis	P_kururiensis	0.087	0.0918312
P_diazotrophica	P_kururiensis	0.065	0.067265
B_diffusa	P_kururiensis	0.083	0.0874388
P_dilworthii	P_kururiensis	0.068	0.0704155
B_dolosa	P_kururiensis	0.082	0.0861041
P_ferrariae	P_kururiensis	0.071	0.073712
C_fortuita'	P_kururiensis	0.087	0.0912221
P_fungorum	P_kururiensis	0.069	0.0714615
P_ginsengisoli	P_kururiensis	0.069	0.0715421
P_ginsengiterrae	P_kururiensis	0.069	0.0718153
B_gladioli	P_kururiensis	0.095	0.100533
C_glathei	P_kururiensis	0.083	0.0869819
C_glebae'	P_kururiensis	0.094	0.0996137
B_glumae	P_kururiensis	0.095	0.0999364
P_graminis	P_kururiensis	0.066	0.0687177
C_grimmiae	P_kururiensis	0.087	0.0914764
P_heleia	P_kururiensis	0.07	0.0731723
P_hospita	P_kururiensis	0.068	0.0697949
C_humi	P_kururiensis	0.087	0.0915747
C_hypogeia'	P_kururiensis	0.087	0.0910605
C_jiangsuensis	P_kururiensis	0.088	0.092526
P_kirstenboschensis	P_kururiensis	0.067	0.0688725
P_acidipaludis'	B_lata	0.091	0.0965433
B_ambifaria	B_lata	0.021	0.0211188
Ro_andropogonis	B_lata	0.179	0.202699
B_anthina	B_lata	0.014	0.0144157
C_arationis'	B_lata	0.103	0.109231
C_arvi'	B_lata	0.104	0.111162
P_aspalathi	B_lata	0.086	0.090091
P_bannensis	B_lata	0.093	0.0979326
P_bryophila	B_lata	0.086	0.0903873
P_caballeronis	B_lata	0.09	0.0944184
P_caledonica	B_lata	0.086	0.0902752
C_calidae'	B_lata	0.099	0.104762
P_caribensis	B_lata	0.087	0.0909732
C_catudaia'	B_lata	0.105	0.112417
B_cenocepacia	B_lata	0.013	0.0127504
B_cepacia	B_lata	0.008	0.00795271
C_choica	B_lata	0.101	0.106731
C_consitans'	B_lata	0.104	0.110879
B_contaminans	B_lata	0.009	0.00871341
C_cordobensis	B_lata	0.1	0.10584
P_diazotrophica	B_lata	0.087	0.091727
B_diffusa	B_lata	0.02	0.0195315
P_dilworthii	B_lata	0.087	0.0914705
B_dolosa	B_lata	0.028	0.0277088
P_ferrariae	B_lata	0.093	0.09828
C_fortuita'	B_lata	0.099	0.105332
P_fungorum	B_lata	0.086	0.0905069
P_ginsengisoli	B_lata	0.086	0.0897454
P_ginsengiterrae	B_lata	0.087	0.0918421
B_gladioli	B_lata	0.065	0.0669841
C_glathei	B_lata	0.099	0.104385
C_glebae'	B_lata	0.106	0.113344
B_glumae	B_lata	0.067	0.0688529
P_graminis	B_lata	0.086	0.0902475
C_grimmiae	B_lata	0.101	0.106862
P_heleia	B_lata	0.091	0.0964847
P_hospita	B_lata	0.088	0.0926653
C_humi	B_lata	0.101	0.107023
C_hypogeia'	B_lata	0.099	0.105252
C_jiangsuensis	B_lata	0.101	0.10679
P_kirstenboschensis	B_lata	0.087	0.0908684
P_kururiensis	B_lata	0.086	0.0902686
P_acidipaludis'	B_latens	0.091	0.0957349
B_ambifaria	B_latens	0.014	0.014134
Ro_andropogonis	B_latens	0.177	0.200492
B_anthina	B_latens	0.015	0.0146209
C_arationis'	B_latens	0.1	0.106753
C_arvi'	B_latens	0.102	0.108336
P_aspalathi	B_latens	0.085	0.089791
P_bannensis	B_latens	0.093	0.0985087
P_bryophila	B_latens	0.084	0.0882931
P_caballeronis	B_latens	0.088	0.0922299
P_caledonica	B_latens	0.084	0.0880452
C_calidae'	B_latens	0.096	0.101424
P_caribensis	B_latens	0.084	0.0884096
C_catudaia'	B_latens	0.103	0.109382
B_cenocepacia	B_latens	0.016	0.0154998
B_cepacia	B_latens	0.019	0.0186858
C_choica	B_latens	0.098	0.104219
C_consitans'	B_latens	0.101	0.107677
B_contaminans	B_latens	0.022	0.0223205
C_cordobensis	B_latens	0.097	0.102846
P_diazotrophica	B_latens	0.084	0.0877079
B_diffusa	B_latens	0.01	0.0100072
P_dilworthii	B_latens	0.085	0.0894521
B_dolosa	B_latens	0.021	0.0211269
P_ferrariae	B_latens	0.092	0.096862
C_fortuita'	B_latens	0.097	0.102394
P_fungorum	B_latens	0.085	0.089354
P_ginsengisoli	B_latens	0.084	0.0885127
P_ginsengiterrae	B_latens	0.086	0.0908986
B_gladioli	B_latens	0.063	0.0649611
C_glathei	B_latens	0.096	0.101275
C_glebae'	B_latens	0.104	0.110636
B_glumae	B_latens	0.063	0.0649986
P_graminis	B_latens	0.084	0.0885888
C_grimmiae	B_latens	0.098	0.103669
P_heleia	B_latens	0.09	0.0948245
P_hospita	B_latens	0.086	0.08999
C_humi	B_latens	0.098	0.104315
C_hypogeia'	B_latens	0.097	0.102742
C_jiangsuensis	B_latens	0.098	0.103235
P_kirstenboschensis	B_latens	0.085	0.0894941
P_kururiensis	B_latens	0.084	0.0877245
B_lata	B_latens	0.021	0.0209352
P_acidipaludis'	B_mallei	0.091	0.0959694
B_ambifaria	B_mallei	0.053	0.0538704
Ro_andropogonis	B_mallei	0.177	0.200821
B_anthina	B_mallei	0.05	0.0513581
C_arationis'	B_mallei	0.103	0.109248
C_arvi'	B_mallei	0.105	0.111639
P_aspalathi	B_mallei	0.089	0.0939961
P_bannensis	B_mallei	0.095	0.100406
P_bryophila	B_mallei	0.088	0.092235
P_caballeronis	B_mallei	0.089	0.0930775
P_caledonica	B_mallei	0.088	0.0920794
C_calidae'	B_mallei	0.098	0.103867
P_caribensis	B_mallei	0.087	0.0915935
C_catudaia'	B_mallei	0.106	0.112718
B_cenocepacia	B_mallei	0.05	0.0512833
B_cepacia	B_mallei	0.051	0.0522268
C_choica	B_mallei	0.1	0.105936
C_consitans'	B_mallei	0.103	0.109554
B_contaminans	B_mallei	0.054	0.0554766
C_cordobensis	B_mallei	0.1	0.105903
P_diazotrophica	B_mallei	0.085	0.0890364
B_diffusa	B_mallei	0.05	0.0511728
P_dilworthii	B_mallei	0.088	0.0928523
B_dolosa	B_mallei	0.048	0.0491011
P_ferrariae	B_mallei	0.092	0.0969061
C_fortuita'	B_mallei	0.099	0.104927
P_fungorum	B_mallei	0.088	0.0927463
P_ginsengisoli	B_mallei	0.088	0.0922794
P_ginsengiterrae	B_mallei	0.09	0.0943905
B_gladioli	B_mallei	0.065	0.0668954
C_glathei	B_mallei	0.098	0.103752
C_glebae'	B_mallei	0.106	0.113333
B_glumae	B_mallei	0.063	0.0651943
P_graminis	B_mallei	0.087	0.0913234
C_grimmiae	B_mallei	0.1	0.105604
P_heleia	B_mallei	0.091	0.0963501
P_hospita	B_mallei	0.089	0.0935736
C_humi	B_mallei	0.102	0.107708
C_hypogeia'	B_mallei	0.099	0.105211
C_jiangsuensis	B_mallei	0.101	0.106935
P_kirstenboschensis	B_mallei	0.088	0.0928829
P_kururiensis	B_mallei	0.083	0.0867622
B_lata	B_mallei	0.053	0.0541272
B_latens	B_mallei	0.05	0.0514864
P_acidipaludis'	C_megalochromosomata	0.093	0.0985314
B_ambifaria	C_megalochromosomata	0.099	0.105249
Ro_andropogonis	C_megalochromosomata	0.18	0.204298
B_anthina	C_megalochromosomata	0.098	0.104144
C_arationis'	C_megalochromosomata	0.06	0.0615717
C_arvi'	C_megalochromosomata	0.029	0.0290406
P_aspalathi	C_megalochromosomata	0.085	0.0886651
P_bannensis	C_megalochromosomata	0.095	0.101007
P_bryophila	C_megalochromosomata	0.083	0.0874368
P_caballeronis	C_megalochromosomata	0.091	0.0954469
P_caledonica	C_megalochromosomata	0.083	0.0874109
C_calidae'	C_megalochromosomata	0.022	0.0220031
P_caribensis	C_megalochromosomata	0.082	0.0861286
C_catudaia'	C_megalochromosomata	0.03	0.0308025
B_cenocepacia	C_megalochromosomata	0.098	0.104172
B_cepacia	C_megalochromosomata	0.099	0.10462
C_choica	C_megalochromosomata	0.056	0.0576743
C_consitans'	C_megalochromosomata	0.043	0.0438702
B_contaminans	C_megalochromosomata	0.101	0.10747
C_cordobensis	C_megalochromosomata	0.024	0.0238243
P_diazotrophica	C_megalochromosomata	0.082	0.0855526
B_diffusa	C_megalochromosomata	0.097	0.103074
P_dilworthii	C_megalochromosomata	0.084	0.0882871
B_dolosa	C_megalochromosomata	0.097	0.102489
P_ferrariae	C_megalochromosomata	0.094	0.0996976
C_fortuita'	C_megalochromosomata	0.021	0.0206313
P_fungorum	C_megalochromosomata	0.085	0.0886469
P_ginsengisoli	C_megalochromosomata	0.084	0.0878791
P_ginsengiterrae	C_megalochromosomata	0.084	0.0884644
B_gladioli	C_megalochromosomata	0.107	0.113695
C_glathei	C_megalochromosomata	0.055	0.0565465
C_glebae'	C_megalochromosomata	0.029	0.0295531
B_glumae	C_megalochromosomata	0.107	0.113612
P_graminis	C_megalochromosomata	0.082	0.086412
C_grimmiae	C_megalochromosomata	0.041	0.0411972
P_heleia	C_megalochromosomata	0.092	0.0974458
P_hospita	C_megalochromosomata	0.084	0.087891
C_humi	C_megalochromosomata	0.056	0.057328
C_hypogeia'	C_megalochromosomata	0.024	0.0237365
C_jiangsuensis	C_megalochromosomata	0.013	0.0126458
P_kirstenboschensis	C_megalochromosomata	0.084	0.0877686
P_kururiensis	C_megalochromosomata	0.088	0.0920336
B_lata	C_megalochromosomata	0.1	0.105932
B_latens	C_megalochromosomata	0.097	0.10326
B_mallei	C_megalochromosomata	0.1	0.106043
P_acidipaludis'	P_mimosarum	0.04	0.0404181
B_ambifaria	P_mimosarum	0.093	0.0981851
Ro_andropogonis	P_mimosarum	0.176	0.199857
B_anthina	P_mimosarum	0.091	0.0960165
C_arationis'	P_mimosarum	0.099	0.105553
C_arvi'	P_mimosarum	0.098	0.104278
P_aspalathi	P_mimosarum	0.077	0.079936
P_bannensis	P_mimosarum	0.037	0.0374255
P_bryophila	P_mimosarum	0.075	0.0781792
P_caballeronis	P_mimosarum	0.056	0.0573984
P_caledonica	P_mimosarum	0.075	0.0780545
C_calidae'	P_mimosarum	0.093	0.0984473
P_caribensis	P_mimosarum	0.074	0.0772499
C_catudaia'	P_mimosarum	0.099	0.105607
B_cenocepacia	P_mimosarum	0.091	0.0960218
B_cepacia	P_mimosarum	0.092	0.0972864
C_choica	P_mimosarum	0.096	0.101027
C_consitans'	P_mimosarum	0.099	0.104868
B_contaminans	P_mimosarum	0.093	0.0983392
C_cordobensis	P_mimosarum	0.094	0.0990014
P_diazotrophica	P_mimosarum	0.074	0.0769636
B_diffusa	P_mimosarum	0.091	0.0956295
P_dilworthii	P_mimosarum	0.076	0.0794443
B_dolosa	P_mimosarum	0.089	0.0942053
P_ferrariae	P_mimosarum	0.041	0.0414095
C_fortuita'	P_mimosarum	0.093	0.0979418
P_fungorum	P_mimosarum	0.076	0.0795145
P_ginsengisoli	P_mimosarum	0.076	0.0794697
P_ginsengiterrae	P_mimosarum	0.077	0.0800052
B_gladioli	P_mimosarum	0.098	0.103966
C_glathei	P_mimosarum	0.094	0.0991061
C_glebae'	P_mimosarum	0.1	0.106209
B_glumae	P_mimosarum	0.099	0.104945
P_graminis	P_mimosarum	0.074	0.0775457
C_grimmiae	P_mimosarum	0.095	0.100656
P_heleia	P_mimosarum	0.019	0.0189116
P_hospita	P_mimosarum	0.076	0.0796291
C_humi	P_mimosarum	0.096	0.101547
C_hypogeia'	P_mimosarum	0.093	0.0986169
C_jiangsuensis	P_mimosarum	0.094	0.099172
P_kirstenboschensis	P_mimosarum	0.075	0.0781425
P_kururiensis	P_mimosarum	0.071	0.0739675
B_lata	P_mimosarum	0.093	0.0979645
B_latens	P_mimosarum	0.091	0.0960034
B_mallei	P_mimosarum	0.093	0.0977413
C_megalochromosomata	P_mimosarum	0.094	0.0988813
P_acidipaludis'	P_monticola	0.079	0.0821724
B_ambifaria	P_monticola	0.087	0.0908247
Ro_andropogonis	P_monticola	0.175	0.198095
B_anthina	P_monticola	0.085	0.0891221
C_arationis'	P_monticola	0.087	0.0912449
C_arvi'	P_monticola	0.09	0.0954213
P_aspalathi	P_monticola	0.037	0.0370126
P_bannensis	P_monticola	0.079	0.0822983
P_bryophila	P_monticola	0.035	0.0348218
P_caballeronis	P_monticola	0.073	0.0758824
P_caledonica	P_monticola	0.035	0.0348671
C_calidae'	P_monticola	0.085	0.0893514
P_caribensis	P_monticola	0.059	0.060937
C_catudaia'	P_monticola	0.092	0.0971885
B_cenocepacia	P_monticola	0.085	0.0896563
B_cepacia	P_monticola	0.086	0.090171
C_choica	P_monticola	0.084	0.087909
C_consitans'	P_monticola	0.088	0.0924796
B_contaminans	P_monticola	0.087	0.0917253
C_cordobensis	P_monticola	0.086	0.0902395
P_diazotrophica	P_monticola	0.061	0.062564
B_diffusa	P_monticola	0.085	0.0886358
P_dilworthii	P_monticola	0.035	0.0351999
B_dolosa	P_monticola	0.084	0.0885039
P_ferrariae	P_monticola	0.08	0.0834021
C_fortuita'	P_monticola	0.086	0.0901381
P_fungorum	P_monticola	0.037	0.0374087
P_ginsengisoli	P_monticola	0.03	0.030319
P_ginsengiterrae	P_monticola	0.036	0.0359842
B_gladioli	P_monticola	0.094	0.0992602
C_glathei	P_monticola	0.082	0.0855922
C_glebae'	P_monticola	0.092	0.0975697
B_glumae	P_monticola	0.095	0.100019
P_graminis	P_monticola	0.035	0.0348468
C_grimmiae	P_monticola	0.084	0.0876855
P_heleia	P_monticola	0.076	0.0793943
P_hospita	P_monticola	0.061	0.0627677
C_humi	P_monticola	0.084	0.0876005
C_hypogeia'	P_monticola	0.085	0.0897175
C_jiangsuensis	P_monticola	0.086	0.0904458
P_kirstenboschensis	P_monticola	0.034	0.0347172
P_kururiensis	P_monticola	0.07	0.0729617
B_lata	P_monticola	0.087	0.0907772
B_latens	P_monticola	0.084	0.0884096
B_mallei	P_monticola	0.088	0.0926322
C_megalochromosomata	P_monticola	0.086	0.0899369
P_mimosarum	P_monticola	0.077	0.0800921
P_acidipaludis'	B_multivorans	0.089	0.0939818
B_ambifaria	B_multivorans	0.026	0.0265591
Ro_andropogonis	B_multivorans	0.177	0.200373
B_anthina	B_multivorans	0.023	0.0230724
C_arationis'	B_multivorans	0.099	0.105372
C_arvi'	B_multivorans	0.101	0.10707
P_aspalathi	B_multivorans	0.085	0.0891456
P_bannensis	B_multivorans	0.091	0.0961451
P_bryophila	B_multivorans	0.084	0.0880267
P_caballeronis	B_multivorans	0.087	0.0908106
P_caledonica	B_multivorans	0.084	0.0880093
C_calidae'	B_multivorans	0.095	0.100044
P_caribensis	B_multivorans	0.083	0.0867676
C_catudaia'	B_multivorans	0.101	0.10794
B_cenocepacia	B_multivorans	0.023	0.0235912
B_cepacia	B_multivorans	0.025	0.0252713
C_choica	B_multivorans	0.098	0.103304
C_consitans'	B_multivorans	0.099	0.105837
B_contaminans	B_multivorans	0.029	0.0288474
C_cordobensis	B_multivorans	0.096	0.101561
P_diazotrophica	B_multivorans	0.083	0.0864223
B_diffusa	B_multivorans	0.023	0.0227028
P_dilworthii	B_multivorans	0.084	0.0886663
B_dolosa	B_multivorans	0.018	0.0183744
P_ferrariae	B_multivorans	0.089	0.0940019
C_fortuita'	B_multivorans	0.095	0.100554
P_fungorum	B_multivorans	0.085	0.089153
P_ginsengisoli	B_multivorans	0.084	0.0876037
P_ginsengiterrae	B_multivorans	0.085	0.0893139
B_gladioli	B_multivorans	0.062	0.0642155
C_glathei	B_multivorans	0.095	0.100473
C_glebae'	B_multivorans	0.102	0.109133
B_glumae	B_multivorans	0.063	0.0644461
P_graminis	B_multivorans	0.084	0.0879768
C_grimmiae	B_multivorans	0.096	0.10139
P_heleia	B_multivorans	0.088	0.0926868
P_hospita	B_multivorans	0.085	0.0892678
C_humi	B_multivorans	0.098	0.103847
C_hypogeia'	B_multivorans	0.095	0.100923
C_jiangsuensis	B_multivorans	0.096	0.10159
P_kirstenboschensis	B_multivorans	0.085	0.0887966
P_kururiensis	B_multivorans	0.082	0.0859214
B_lata	B_multivorans	0.027	0.0271681
B_latens	B_multivorans	0.022	0.0223064
B_mallei	B_multivorans	0.048	0.0493377
C_megalochromosomata	B_multivorans	0.096	0.101635
P_mimosarum	B_multivorans	0.088	0.0931113
P_monticola	B_multivorans	0.083	0.0869192
P_acidipaludis'	P_nodosa	0.04	0.0409039
B_ambifaria	P_nodosa	0.094	0.0994409
Ro_andropogonis	P_nodosa	0.178	0.201978
B_anthina	P_nodosa	0.092	0.0971342
C_arationis'	P_nodosa	0.1	0.106253
C_arvi'	P_nodosa	0.098	0.10389
P_aspalathi	P_nodosa	0.077	0.0799169
P_bannensis	P_nodosa	0.036	0.0364724
P_bryophila	P_nodosa	0.075	0.078352
P_caballeronis	P_nodosa	0.057	0.058243
P_caledonica	P_nodosa	0.075	0.0785652
C_calidae'	P_nodosa	0.093	0.0981999
P_caribensis	P_nodosa	0.074	0.0774452
C_catudaia'	P_nodosa	0.099	0.105232
B_cenocepacia	P_nodosa	0.092	0.0969666
B_cepacia	P_nodosa	0.092	0.0975747
C_choica	P_nodosa	0.097	0.102217
C_consitans'	P_nodosa	0.098	0.104299
B_contaminans	P_nodosa	0.093	0.0987157
C_cordobensis	P_nodosa	0.094	0.0993104
P_diazotrophica	P_nodosa	0.075	0.0775374
B_diffusa	P_nodosa	0.092	0.0966193
P_dilworthii	P_nodosa	0.077	0.0803441
B_dolosa	P_nodosa	0.091	0.0955878
P_ferrariae	P_nodosa	0.041	0.0420317
C_fortuita'	P_nodosa	0.093	0.0977821
P_fungorum	P_nodosa	0.077	0.0801558
P_ginsengisoli	P_nodosa	0.077	0.0805981
P_ginsengiterrae	P_nodosa	0.077	0.0807365
B_gladioli	P_nodosa	0.099	0.10492
C_glathei	P_nodosa	0.095	0.100207
C_glebae'	P_nodosa	0.099	0.105307
B_glumae	P_nodosa	0.101	0.107119
P_graminis	P_nodosa	0.075	0.0782314
C_grimmiae	P_nodosa	0.095	0.100573
P_heleia	P_nodosa	0.013	0.0132725
P_hospita	P_nodosa	0.076	0.0791121
C_humi	P_nodosa	0.097	0.102398
C_hypogeia'	P_nodosa	0.093	0.0978467
C_jiangsuensis	P_nodosa	0.093	0.0985603
P_kirstenboschensis	P_nodosa	0.076	0.0788782
P_kururiensis	P_nodosa	0.073	0.0755951
B_lata	P_nodosa	0.092	0.0977031
B_latens	P_nodosa	0.092	0.0975544
B_mallei	P_nodosa	0.094	0.099884
C_megalochromosomata	P_nodosa	0.093	0.097911
P_mimosarum	P_nodosa	0.02	0.0196774
P_monticola	P_nodosa	0.077	0.0805071
B_multivorans	P_nodosa	0.09	0.0952079
P_acidipaludis'	B_oklahomensis	0.092	0.0970755
B_ambifaria	B_oklahomensis	0.05	0.0512836
Ro_andropogonis	B_oklahomensis	0.177	0.200027
B_anthina	B_oklahomensis	0.048	0.0489844
C_arationis'	B_oklahomensis	0.102	0.108628
C_arvi'	B_oklahomensis	0.103	0.109548
P_aspalathi	B_oklahomensis	0.088	0.0922051
P_bannensis	B_oklahomensis	0.096	0.10111
P_bryophila	B_oklahomensis	0.088	0.0920113
P_caballeronis	B_oklahomensis	0.089	0.0932864
P_caledonica	B_oklahomensis	0.087	0.0916388
C_calidae'	B_oklahomensis	0.097	0.102439
P_caribensis	B_oklahomensis	0.087	0.0909821
C_catudaia'	B_oklahomensis	0.104	0.1108
B_cenocepacia	B_oklahomensis	0.049	0.0500367
B_cepacia	B_oklahomensis	0.05	0.0509753
C_choica	B_oklahomensis	0.099	0.104634
C_consitans'	B_oklahomensis	0.102	0.108971
B_contaminans	B_oklahomensis	0.053	0.0539758
C_cordobensis	B_oklahomensis	0.098	0.104057
P_diazotrophica	B_oklahomensis	0.085	0.0890912
B_diffusa	B_oklahomensis	0.048	0.0493724
P_dilworthii	B_oklahomensis	0.088	0.0925748
B_dolosa	B_oklahomensis	0.048	0.0486771
P_ferrariae	B_oklahomensis	0.093	0.0984217
C_fortuita'	B_oklahomensis	0.099	0.10526
P_fungorum	B_oklahomensis	0.087	0.0913086
P_ginsengisoli	B_oklahomensis	0.087	0.0908959
P_ginsengiterrae	B_oklahomensis	0.088	0.0925223
B_gladioli	B_oklahomensis	0.064	0.0657594
C_glathei	B_oklahomensis	0.097	0.102732
C_glebae'	B_oklahomensis	0.105	0.112103
B_glumae	B_oklahomensis	0.063	0.0649346
P_graminis	B_oklahomensis	0.087	0.0913435
C_grimmiae	B_oklahomensis	0.099	0.104561
P_heleia	B_oklahomensis	0.092	0.0968515
P_hospita	B_oklahomensis	0.088	0.0925137
C_humi	B_oklahomensis	0.1	0.106124
C_hypogeia'	B_oklahomensis	0.098	0.10419
C_jiangsuensis	B_oklahomensis	0.099	0.105205
P_kirstenboschensis	B_oklahomensis	0.088	0.0925834
P_kururiensis	B_oklahomensis	0.085	0.0885935
B_lata	B_oklahomensis	0.051	0.0523567
B_latens	B_oklahomensis	0.049	0.0496492
B_mallei	B_oklahomensis	0.025	0.0248883
C_megalochromosomata	B_oklahomensis	0.099	0.104721
P_mimosarum	B_oklahomensis	0.093	0.0979363
P_monticola	B_oklahomensis	0.089	0.0932016
B_multivorans	B_oklahomensis	0.048	0.0483802
P_nodosa	B_oklahomensis	0.094	0.0994998
P_acidipaludis'	P_oxyphila	0.04	0.0406583
B_ambifaria	P_oxyphila	0.093	0.0981187
Ro_andropogonis	P_oxyphila	0.177	0.200464
B_anthina	P_oxyphila	0.091	0.096087
C_arationis'	P_oxyphila	0.098	0.104049
C_arvi'	P_oxyphila	0.097	0.102409
P_aspalathi	P_oxyphila	0.077	0.0806451
P_bannensis	P_oxyphila	0.034	0.0345729
P_bryophila	P_oxyphila	0.076	0.07921
P_caballeronis	P_oxyphila	0.059	0.060102
P_caledonica	P_oxyphila	0.076	0.0791443
C_calidae'	P_oxyphila	0.092	0.096527
P_caribensis	P_oxyphila	0.075	0.0784784
C_catudaia'	P_oxyphila	0.098	0.104089
B_cenocepacia	P_oxyphila	0.091	0.0960285
B_cepacia	P_oxyphila	0.091	0.09617
C_choica	P_oxyphila	0.095	0.100366
C_consitans'	P_oxyphila	0.097	0.102712
B_contaminans	P_oxyphila	0.092	0.0975689
C_cordobensis	P_oxyphila	0.093	0.0980758
P_diazotrophica	P_oxyphila	0.074	0.0771194
B_diffusa	P_oxyphila	0.091	0.0956693
P_dilworthii	P_oxyphila	0.077	0.0803186
B_dolosa	P_oxyphila	0.089	0.0941097
P_ferrariae	P_oxyphila	0.041	0.0413974
C_fortuita'	P_oxyphila	0.092	0.0968735
P_fungorum	P_oxyphila	0.077	0.080213
P_ginsengisoli	P_oxyphila	0.077	0.0806328
P_ginsengiterrae	P_oxyphila	0.077	0.0804608
B_gladioli	P_oxyphila	0.099	0.105214
C_glathei	P_oxyphila	0.095	0.0999506
C_glebae'	P_oxyphila	0.098	0.104339
B_glumae	P_oxyphila	0.099	0.105056
P_graminis	P_oxyphila	0.075	0.0784031
C_grimmiae	P_oxyphila	0.094	0.099593
P_heleia	P_oxyphila	0.033	0.0330861
P_hospita	P_oxyphila	0.077	0.0800091
C_humi	P_oxyphila	0.096	0.101168
C_hypogeia'	P_oxyphila	0.092	0.0967001
C_jiangsuensis	P_oxyphila	0.092	0.0973226
P_kirstenboschensis	P_oxyphila	0.076	0.0793141
P_kururiensis	P_oxyphila	0.072	0.0751453
B_lata	P_oxyphila	0.092	0.0969724
B_latens	P_oxyphila	0.091	0.0962453
B_mallei	P_oxyphila	0.092	0.0971307
C_megalochromosomata	P_oxyphila	0.093	0.0976787
P_mimosarum	P_oxyphila	0.033	0.0329925
P_monticola	P_oxyphila	0.078	0.0816014
B_multivorans	P_oxyphila	0.089	0.0934787
P_nodosa	P_oxyphila	0.033	0.0336879
B_oklahomensis	P_oxyphila	0.093	0.0979382
P_acidipaludis'	C_pedi'	0.099	0.105124
B_ambifaria	C_pedi'	0.102	0.109102
Ro_andropogonis	C_pedi'	0.184	0.209956
B_anthina	C_pedi'	0.102	0.108455
C_arationis'	C_pedi'	0.055	0.0562324
C_arvi'	C_pedi'	0.025	0.0248707
P_aspalathi	C_pedi'	0.089	0.0936883
P_bannensis	C_pedi'	0.1	0.106795
P_bryophila	C_pedi'	0.088	0.0926902
P_caballeronis	C_pedi'	0.095	0.101038
P_caledonica	C_pedi'	0.088	0.0925927
C_calidae'	C_pedi'	0.028	0.0284815
P_caribensis	C_pedi'	0.086	0.0903152
C_catudaia'	C_pedi'	0.026	0.0266201
B_cenocepacia	C_pedi'	0.102	0.108574
B_cepacia	C_pedi'	0.102	0.109057
C_choica	C_pedi'	0.061	0.0631142
C_consitans'	C_pedi'	0.038	0.0382603
B_contaminans	C_pedi'	0.105	0.111762
C_cordobensis	C_pedi'	0.03	0.0301613
P_diazotrophica	C_pedi'	0.086	0.0908123
B_diffusa	C_pedi'	0.101	0.107769
P_dilworthii	C_pedi'	0.088	0.0930682
B_dolosa	C_pedi'	0.101	0.107598
P_ferrariae	C_pedi'	0.099	0.105396
C_fortuita'	C_pedi'	0.028	0.0283204
P_fungorum	C_pedi'	0.089	0.0936586
P_ginsengisoli	C_pedi'	0.088	0.0930874
P_ginsengiterrae	C_pedi'	0.089	0.0935609
B_gladioli	C_pedi'	0.11	0.118288
C_glathei	C_pedi'	0.06	0.0622478
C_glebae'	C_pedi'	0.025	0.0252708
B_glumae	C_pedi'	0.11	0.117889
P_graminis	C_pedi'	0.087	0.0913467
C_grimmiae	C_pedi'	0.046	0.0470728
P_heleia	C_pedi'	0.097	0.103536
P_hospita	C_pedi'	0.087	0.0918964
C_humi	C_pedi'	0.06	0.0622902
C_hypogeia'	C_pedi'	0.031	0.0313043
C_jiangsuensis	C_pedi'	0.024	0.0242867
P_kirstenboschensis	C_pedi'	0.088	0.0928111
P_kururiensis	C_pedi'	0.091	0.0966465
B_lata	C_pedi'	0.103	0.110038
B_latens	C_pedi'	0.101	0.10768
B_mallei	C_pedi'	0.104	0.110579
C_megalochromosomata	C_pedi'	0.021	0.0211084
P_mimosarum	C_pedi'	0.099	0.104816
P_monticola	C_pedi'	0.09	0.0949663
B_multivorans	C_pedi'	0.1	0.106382
P_nodosa	C_pedi'	0.098	0.104363
B_oklahomensis	C_pedi'	0.102	0.109028
P_oxyphila	C_pedi'	0.097	0.103244
P_acidipaludis'	C_peredens'	0.099	0.105037
B_ambifaria	C_peredens'	0.104	0.111003
Ro_andropogonis	C_peredens'	0.184	0.209423
B_anthina	C_peredens'	0.103	0.109699
C_arationis'	C_peredens'	0.056	0.0569368
C_arvi'	C_peredens'	0.028	0.0286873
P_aspalathi	C_peredens'	0.09	0.0945583
P_bannensis	C_peredens'	0.101	0.107597
P_bryophila	C_peredens'	0.089	0.0941583
P_caballeronis	C_peredens'	0.095	0.100724
P_caledonica	C_peredens'	0.089	0.0939489
C_calidae'	C_peredens'	0.033	0.0338385
P_caribensis	C_peredens'	0.087	0.0914527
C_catudaia'	C_peredens'	0.03	0.0298156
B_cenocepacia	C_peredens'	0.103	0.11006
B_cepacia	C_peredens'	0.104	0.110986
C_choica	C_peredens'	0.062	0.0643957
C_consitans'	C_peredens'	0.038	0.038697
B_contaminans	C_peredens'	0.106	0.113486
C_cordobensis	C_peredens'	0.034	0.0341357
P_diazotrophica	C_peredens'	0.087	0.0922044
B_diffusa	C_peredens'	0.103	0.109319
P_dilworthii	C_peredens'	0.089	0.0940958
B_dolosa	C_peredens'	0.101	0.10807
P_ferrariae	C_peredens'	0.099	0.1059
C_fortuita'	C_peredens'	0.035	0.035334
P_fungorum	C_peredens'	0.09	0.0947897
P_ginsengisoli	C_peredens'	0.089	0.0938308
P_ginsengiterrae	C_peredens'	0.089	0.0942327
B_gladioli	C_peredens'	0.111	0.118977
C_glathei	C_peredens'	0.061	0.0627991
C_glebae'	C_peredens'	0.031	0.0314813
B_glumae	C_peredens'	0.111	0.119371
P_graminis	C_peredens'	0.087	0.0922668
C_grimmiae	C_peredens'	0.046	0.0464613
P_heleia	C_peredens'	0.097	0.103685
P_hospita	C_peredens'	0.088	0.0931347
C_humi	C_peredens'	0.063	0.0649854
C_hypogeia'	C_peredens'	0.035	0.035309
C_jiangsuensis	C_peredens'	0.032	0.0322503
P_kirstenboschensis	C_peredens'	0.09	0.0944152
P_kururiensis	C_peredens'	0.092	0.0975788
B_lata	C_peredens'	0.105	0.111996
B_latens	C_peredens'	0.102	0.109077
B_mallei	C_peredens'	0.105	0.112129
C_megalochromosomata	C_peredens'	0.032	0.0318929
P_mimosarum	C_peredens'	0.098	0.104527
P_monticola	C_peredens'	0.091	0.0960164
B_multivorans	C_peredens'	0.101	0.107718
P_nodosa	C_peredens'	0.098	0.104659
B_oklahomensis	C_peredens'	0.104	0.110707
P_oxyphila	C_peredens'	0.097	0.103224
C_pedi'	C_peredens'	0.028	0.0276582
P_acidipaludis'	P_phenazinium	0.076	0.0790049
B_ambifaria	P_phenazinium	0.09	0.094853
Ro_andropogonis	P_phenazinium	0.176	0.199059
B_anthina	P_phenazinium	0.088	0.0928181
C_arationis'	P_phenazinium	0.084	0.0886764
C_arvi'	P_phenazinium	0.09	0.094649
P_aspalathi	P_phenazinium	0.038	0.0389104
P_bannensis	P_phenazinium	0.077	0.0804777
P_bryophila	P_phenazinium	0.043	0.0439012
P_caballeronis	P_phenazinium	0.072	0.0742124
P_caledonica	P_phenazinium	0.043	0.0438263
C_calidae'	P_phenazinium	0.084	0.0882923
P_caribensis	P_phenazinium	0.056	0.0576415
C_catudaia'	P_phenazinium	0.091	0.0959372
B_cenocepacia	P_phenazinium	0.088	0.0923369
B_cepacia	P_phenazinium	0.088	0.0920663
C_choica	P_phenazinium	0.08	0.0838605
C_consitans'	P_phenazinium	0.087	0.0917719
B_contaminans	P_phenazinium	0.089	0.0936067
C_cordobensis	P_phenazinium	0.085	0.088964
P_diazotrophica	P_phenazinium	0.058	0.0597916
B_diffusa	P_phenazinium	0.088	0.0926506
P_dilworthii	P_phenazinium	0.043	0.0441467
B_dolosa	P_phenazinium	0.088	0.092194
P_ferrariae	P_phenazinium	0.076	0.0792183
C_fortuita'	P_phenazinium	0.085	0.0887164
P_fungorum	P_phenazinium	0.039	0.0392055
P_ginsengisoli	P_phenazinium	0.041	0.0418917
P_ginsengiterrae	P_phenazinium	0.041	0.0414067
B_gladioli	P_phenazinium	0.097	0.102041
C_glathei	P_phenazinium	0.078	0.081645
C_glebae'	P_phenazinium	0.091	0.0958201
B_glumae	P_phenazinium	0.098	0.103233
P_graminis	P_phenazinium	0.043	0.0440077
C_grimmiae	P_phenazinium	0.083	0.0866968
P_heleia	P_phenazinium	0.077	0.0797534
P_hospita	P_phenazinium	0.058	0.0590196
C_humi	P_phenazinium	0.08	0.0839109
C_hypogeia'	P_phenazinium	0.084	0.0883296
C_jiangsuensis	P_phenazinium	0.085	0.0891611
P_kirstenboschensis	P_phenazinium	0.043	0.0437079
P_kururiensis	P_phenazinium	0.068	0.069716
B_lata	P_phenazinium	0.088	0.0927385
B_latens	P_phenazinium	0.088	0.0925992
B_mallei	P_phenazinium	0.09	0.094147
C_megalochromosomata	P_phenazinium	0.084	0.0880719
P_mimosarum	P_phenazinium	0.076	0.079555
P_monticola	P_phenazinium	0.048	0.0494406
B_multivorans	P_phenazinium	0.086	0.0906825
P_nodosa	P_phenazinium	0.077	0.0800911
B_oklahomensis	P_phenazinium	0.089	0.0934536
P_oxyphila	P_phenazinium	0.076	0.0787429
C_pedi'	P_phenazinium	0.089	0.0933335
C_peredens'	P_phenazinium	0.089	0.0939692
P_acidipaludis'	P_phenoliruptrix	0.076	0.0789024
B_ambifaria	P_phenoliruptrix	0.086	0.0903167
Ro_andropogonis	P_phenoliruptrix	0.175	0.197633
B_anthina	P_phenoliruptrix	0.084	0.0882239
C_arationis'	P_phenoliruptrix	0.084	0.0880622
C_arvi'	P_phenoliruptrix	0.088	0.0930153
P_aspalathi	P_phenoliruptrix	0.029	0.0295272
P_bannensis	P_phenoliruptrix	0.078	0.0814552
P_bryophila	P_phenoliruptrix	0.016	0.0156671
P_caballeronis	P_phenoliruptrix	0.07	0.0721079
P_caledonica	P_phenoliruptrix	0.016	0.0156689
C_calidae'	P_phenoliruptrix	0.083	0.0865691
P_caribensis	P_phenoliruptrix	0.055	0.0568654
C_catudaia'	P_phenoliruptrix	0.09	0.0946246
B_cenocepacia	P_phenoliruptrix	0.084	0.0884767
B_cepacia	P_phenoliruptrix	0.085	0.0895492
C_choica	P_phenoliruptrix	0.082	0.0851751
C_consitans'	P_phenoliruptrix	0.086	0.0902962
B_contaminans	P_phenoliruptrix	0.087	0.0912981
C_cordobensis	P_phenoliruptrix	0.084	0.0876753
P_diazotrophica	P_phenoliruptrix	0.056	0.0575708
B_diffusa	P_phenoliruptrix	0.084	0.0879462
P_dilworthii	P_phenoliruptrix	0.016	0.0164697
B_dolosa	P_phenoliruptrix	0.084	0.0876966
P_ferrariae	P_phenoliruptrix	0.076	0.0796956
C_fortuita'	P_phenoliruptrix	0.083	0.0867201
P_fungorum	P_phenoliruptrix	0.028	0.0279244
P_ginsengisoli	P_phenoliruptrix	0.027	0.0269089
P_ginsengiterrae	P_phenoliruptrix	0.028	0.028347
B_gladioli	P_phenoliruptrix	0.094	0.0994563
C_glathei	P_phenoliruptrix	0.079	0.0821741
C_glebae'	P_phenoliruptrix	0.09	0.0953331
B_glumae	P_phenoliruptrix	0.094	0.098889
P_graminis	P_phenoliruptrix	0.014	0.0136909
C_grimmiae	P_phenoliruptrix	0.082	0.0854763
P_heleia	P_phenoliruptrix	0.075	0.0779802
P_hospita	P_phenoliruptrix	0.057	0.0589345
C_humi	P_phenoliruptrix	0.081	0.0847197
C_hypogeia'	P_phenoliruptrix	0.083	0.0870038
C_jiangsuensis	P_phenoliruptrix	0.083	0.0870943
P_kirstenboschensis	P_phenoliruptrix	0.016	0.0159871
P_kururiensis	P_phenoliruptrix	0.066	0.0683983
B_lata	P_phenoliruptrix	0.086	0.0902536
B_latens	P_phenoliruptrix	0.084	0.0878924
B_mallei	P_phenoliruptrix	0.086	0.0903033
C_megalochromosomata	P_phenoliruptrix	0.083	0.0867989
P_mimosarum	P_phenoliruptrix	0.075	0.0783113
P_monticola	P_phenoliruptrix	0.035	0.0354605
B_multivorans	P_phenoliruptrix	0.083	0.0871737
P_nodosa	P_phenoliruptrix	0.076	0.079576
B_oklahomensis	P_phenoliruptrix	0.086	0.0903809
P_oxyphila	P_phenoliruptrix	0.075	0.078635
C_pedi'	P_phenoliruptrix	0.087	0.0920483
C_peredens'	P_phenoliruptrix	0.087	0.0920387
P_phenazinium	P_phenoliruptrix	0.043	0.0440716
P_acidipaludis'	P_phymatum	0.074	0.0770107
B_ambifaria	P_phymatum	0.087	0.0911073
Ro_andropogonis	P_phymatum	0.175	0.198226
B_anthina	P_phymatum	0.085	0.0888955
C_arationis'	P_phymatum	0.085	0.0893582
C_arvi'	P_phymatum	0.087	0.0911516
P_aspalathi	P_phymatum	0.057	0.0583232
P_bannensis	P_phymatum	0.076	0.0794898
P_bryophila	P_phymatum	0.056	0.0572256
P_caballeronis	P_phymatum	0.071	0.0738168
P_caledonica	P_phymatum	0.056	0.0574895
C_calidae'	P_phymatum	0.081	0.0842622
P_caribensis	P_phymatum	0.022	0.022115
C_catudaia'	P_phymatum	0.088	0.0923897
B_cenocepacia	P_phymatum	0.085	0.089482
B_cepacia	P_phymatum	0.086	0.0900803
C_choica	P_phymatum	0.082	0.0858475
C_consitans'	P_phymatum	0.085	0.0895708
B_contaminans	P_phymatum	0.088	0.0923598
C_cordobensis	P_phymatum	0.081	0.0851778
P_diazotrophica	P_phymatum	0.028	0.028088
B_diffusa	P_phymatum	0.085	0.0891471
P_dilworthii	P_phymatum	0.057	0.0586953
B_dolosa	P_phymatum	0.082	0.0864229
P_ferrariae	P_phymatum	0.074	0.076976
C_fortuita'	P_phymatum	0.081	0.0849921
P_fungorum	P_phymatum	0.057	0.0589748
P_ginsengisoli	P_phymatum	0.058	0.0598029
P_ginsengiterrae	P_phymatum	0.057	0.0585998
B_gladioli	P_phymatum	0.095	0.09997
C_glathei	P_phymatum	0.08	0.0838279
C_glebae'	P_phymatum	0.089	0.0937041
B_glumae	P_phymatum	0.095	0.0998612
P_graminis	P_phymatum	0.055	0.0565558
C_grimmiae	P_phymatum	0.082	0.0853982
P_heleia	P_phymatum	0.074	0.0766678
P_hospita	B_phymatum	0.026	0.0261709
C_humi	P_phymatum	0.082	0.0862543
C_hypogeia'	P_phymatum	0.082	0.0861956
C_jiangsuensis	P_phymatum	0.082	0.0857728
P_kirstenboschensis	P_phymatum	0.056	0.0578442
P_kururiensis	P_phymatum	0.066	0.0678674
B_lata	P_phymatum	0.087	0.0914069
B_latens	P_phymatum	0.084	0.0880915
B_mallei	P_phymatum	0.086	0.0907043
C_megalochromosomata	P_phymatum	0.083	0.0864158
P_mimosarum	P_phymatum	0.074	0.0775012
P_monticola	P_phymatum	0.06	0.0614617
B_multivorans	P_phymatum	0.082	0.0856465
P_nodosa	P_phymatum	0.075	0.0777232
B_oklahomensis	P_phymatum	0.087	0.0911438
P_oxyphila	P_phymatum	0.074	0.0770551
C_pedi'	P_phymatum	0.087	0.0918777
C_peredens'	P_phymatum	0.088	0.0931806
P_phenazinium	P_phymatum	0.057	0.0586436
P_phenoliruptrix	P_phymatum	0.055	0.0567311
P_acidipaludis'	P_phytofirmans	0.077	0.0805892
B_ambifaria	P_phytofirmans	0.089	0.0933838
Ro_andropogonis	P_phytofirmans	0.176	0.198884
B_anthina	P_phytofirmans	0.087	0.0913636
C_arationis'	P_phytofirmans	0.085	0.0891047
C_arvi'	P_phytofirmans	0.09	0.094581
P_aspalathi	P_phytofirmans	0.019	0.019323
P_bannensis	P_phytofirmans	0.079	0.0822666
P_bryophila	P_phytofirmans	0.025	0.0247296
P_caballeronis	P_phytofirmans	0.072	0.0751417
P_caledonica	P_phytofirmans	0.025	0.0247713
C_calidae'	P_phytofirmans	0.085	0.0886839
P_caribensis	P_phytofirmans	0.057	0.0583222
C_catudaia'	P_phytofirmans	0.091	0.0956853
B_cenocepacia	P_phytofirmans	0.087	0.0915339
B_cepacia	P_phytofirmans	0.087	0.0914293
C_choica	P_phytofirmans	0.081	0.0841459
C_consitans'	P_phytofirmans	0.087	0.0920077
B_contaminans	P_phytofirmans	0.088	0.0929277
C_cordobensis	P_phytofirmans	0.085	0.0888721
P_diazotrophica	P_phytofirmans	0.059	0.0604254
B_diffusa	P_phytofirmans	0.087	0.0913411
P_dilworthii	P_phytofirmans	0.025	0.0247814
B_dolosa	P_phytofirmans	0.087	0.0915717
P_ferrariae	P_phytofirmans	0.079	0.0820317
C_fortuita'	P_phytofirmans	0.085	0.0897461
P_fungorum	P_phytofirmans	0.02	0.0200443
P_ginsengisoli	P_phytofirmans	0.021	0.0210641
P_ginsengiterrae	P_phytofirmans	0.021	0.0209589
B_gladioli	P_phytofirmans	0.096	0.101201
C_glathei	P_phytofirmans	0.08	0.0833848
C_glebae'	P_phytofirmans	0.092	0.0967996
B_glumae	P_phytofirmans	0.096	0.101688
P_graminis	P_phytofirmans	0.025	0.0246254
C_grimmiae	P_phytofirmans	0.083	0.0867252
P_heleia	P_phytofirmans	0.076	0.0796937
P_hospita	P_phytofirmans	0.057	0.0589358
C_humi	P_phytofirmans	0.081	0.084653
C_hypogeia'	P_phytofirmans	0.085	0.0895698
C_jiangsuensis	P_phytofirmans	0.085	0.0891539
P_kirstenboschensis	P_phytofirmans	0.025	0.0246137
P_kururiensis	P_phytofirmans	0.069	0.0714372
B_lata	P_phytofirmans	0.088	0.0921553
B_latens	P_phytofirmans	0.087	0.0913958
B_mallei	P_phytofirmans	0.089	0.0940099
C_megalochromosomata	P_phytofirmans	0.084	0.0884496
P_mimosarum	P_phytofirmans	0.076	0.0796202
P_monticola	P_phytofirmans	0.034	0.0345211
B_multivorans	P_phytofirmans	0.086	0.0907973
P_nodosa	P_phytofirmans	0.077	0.0803495
B_oklahomensis	P_phytofirmans	0.089	0.0930745
P_oxyphila	P_phytofirmans	0.077	0.0801521
C_pedi'	P_phytofirmans	0.089	0.0934655
C_peredens'	P_phytofirmans	0.089	0.0941594
P_phenazinium	P_phytofirmans	0.04	0.040515
P_phenoliruptrix	P_phytofirmans	0.027	0.0268445
P_phymatum	P_phytofirmans	0.058	0.0591458
P_acidipaludis'	B_plantarii	0.099	0.105188
B_ambifaria	B_plantarii	0.065	0.0671255
Ro_andropogonis	B_plantarii	0.18	0.205167
B_anthina	B_plantarii	0.064	0.0664359
C_arationis'	B_plantarii	0.111	0.118942
C_arvi'	B_plantarii	0.111	0.118786
P_aspalathi	B_plantarii	0.096	0.101239
P_bannensis	B_plantarii	0.1	0.105766
P_bryophila	B_plantarii	0.095	0.0997578
P_caballeronis	B_plantarii	0.096	0.101301
P_caledonica	B_plantarii	0.094	0.0994272
C_calidae'	B_plantarii	0.105	0.11208
P_caribensis	B_plantarii	0.095	0.100137
C_catudaia'	B_plantarii	0.112	0.119866
B_cenocepacia	B_plantarii	0.064	0.0659814
B_cepacia	B_plantarii	0.065	0.0672381
C_choica	B_plantarii	0.108	0.115348
C_consitans'	B_plantarii	0.11	0.117813
B_contaminans	B_plantarii	0.068	0.0700249
C_cordobensis	B_plantarii	0.106	0.113191
P_diazotrophica	B_plantarii	0.095	0.100341
B_diffusa	B_plantarii	0.064	0.0660582
P_dilworthii	B_plantarii	0.095	0.100602
B_dolosa	B_plantarii	0.063	0.0648705
P_ferrariae	B_plantarii	0.1	0.105738
C_fortuita'	B_plantarii	0.106	0.113492
P_fungorum	B_plantarii	0.095	0.100293
P_ginsengisoli	B_plantarii	0.094	0.0996401
P_ginsengiterrae	B_plantarii	0.097	0.102507
B_gladioli	B_plantarii	0.036	0.0368879
C_glathei	B_plantarii	0.106	0.112324
C_glebae'	B_plantarii	0.112	0.120115
B_glumae	B_plantarii	0.015	0.015443
P_graminis	B_plantarii	0.095	0.0997645
C_grimmiae	B_plantarii	0.107	0.11406
P_heleia	B_plantarii	0.099	0.104648
P_hospita	B_plantarii	0.096	0.101586
C_humi	B_plantarii	0.109	0.116471
C_hypogeia'	B_plantarii	0.105	0.112361
C_jiangsuensis	B_plantarii	0.106	0.113273
P_kirstenboschensis	B_plantarii	0.095	0.100214
P_kururiensis	B_plantarii	0.095	0.100243
B_lata	B_plantarii	0.067	0.0686567
B_latens	B_plantarii	0.063	0.0653969
B_mallei	B_plantarii	0.063	0.065287
C_megalochromosomata	B_plantarii	0.106	0.113326
P_mimosarum	B_plantarii	0.099	0.105336
P_monticola	B_plantarii	0.095	0.100129
B_multivorans	B_plantarii	0.063	0.0646095
P_nodosa	B_plantarii	0.101	0.106891
B_oklahomensis	B_plantarii	0.063	0.0648883
P_oxyphila	B_plantarii	0.1	0.106107
C_pedi'	B_plantarii	0.109	0.117211
C_peredens'	B_plantarii	0.111	0.119074
P_phenazinium	B_plantarii	0.098	0.103206
P_phenoliruptrix	B_plantarii	0.094	0.0988935
P_phymatum	B_plantarii	0.095	0.100296
P_phytofirmans	B_plantarii	0.096	0.101239
P_acidipaludis'	B_pseudomallei	0.091	0.0957943
B_ambifaria	B_pseudomallei	0.052	0.0536574
Ro_andropogonis	B_pseudomallei	0.177	0.200484
B_anthina	B_pseudomallei	0.05	0.051105
C_arationis'	B_pseudomallei	0.102	0.108935
C_arvi'	B_pseudomallei	0.105	0.111402
P_aspalathi	B_pseudomallei	0.089	0.0935198
P_bannensis	B_pseudomallei	0.095	0.100265
P_bryophila	B_pseudomallei	0.087	0.0918421
P_caballeronis	B_pseudomallei	0.089	0.092989
P_caledonica	B_pseudomallei	0.087	0.0916865
C_calidae'	B_pseudomallei	0.098	0.103677
P_caribensis	B_pseudomallei	0.087	0.0913383
C_catudaia'	B_pseudomallei	0.105	0.112395
B_cenocepacia	B_pseudomallei	0.05	0.0510282
B_cepacia	B_pseudomallei	0.051	0.0519735
C_choica	B_pseudomallei	0.1	0.105669
C_consitans'	B_pseudomallei	0.103	0.109403
B_contaminans	B_pseudomallei	0.054	0.0552219
C_cordobensis	B_pseudomallei	0.1	0.105624
P_diazotrophica	B_pseudomallei	0.085	0.0887377
B_diffusa	B_pseudomallei	0.05	0.0510016
P_dilworthii	B_pseudomallei	0.088	0.0924204
B_dolosa	B_pseudomallei	0.048	0.0488489
P_ferrariae	B_pseudomallei	0.092	0.0967308
C_fortuita'	B_pseudomallei	0.099	0.104703
P_fungorum	B_pseudomallei	0.088	0.0923145
P_ginsengisoli	B_pseudomallei	0.087	0.091846
P_ginsengiterrae	B_pseudomallei	0.089	0.093955
B_gladioli	B_pseudomallei	0.065	0.0665978
C_glathei	B_pseudomallei	0.098	0.103408
C_glebae'	B_pseudomallei	0.106	0.113052
B_glumae	B_pseudomallei	0.063	0.064818
P_graminis	B_pseudomallei	0.087	0.0909329
C_grimmiae	B_pseudomallei	0.1	0.105418
P_heleia	B_pseudomallei	0.091	0.096221
P_hospita	B_pseudomallei	0.089	0.0933109
C_humi	B_pseudomallei	0.101	0.107354
C_hypogeia'	B_pseudomallei	0.099	0.105065
C_jiangsuensis	B_pseudomallei	0.101	0.106657
P_kirstenboschensis	B_pseudomallei	0.088	0.0925309
P_kururiensis	B_pseudomallei	0.083	0.086415
B_lata	B_pseudomallei	0.053	0.0538732
B_latens	B_pseudomallei	0.05	0.0512333
B_mallei	B_pseudomallei	0.001	0.000981077
C_megalochromosomata	B_pseudomallei	0.1	0.105902
P_mimosarum	B_pseudomallei	0.092	0.0976051
P_monticola	B_pseudomallei	0.088	0.0921976
B_multivorans	B_pseudomallei	0.048	0.0490854
P_nodosa	B_pseudomallei	0.094	0.0997545
B_oklahomensis	B_pseudomallei	0.024	0.0245644
P_oxyphila	B_pseudomallei	0.092	0.0969096
C_pedi'	B_pseudomallei	0.104	0.110351
C_peredens'	B_pseudomallei	0.105	0.111986
P_phenazinium	B_pseudomallei	0.089	0.0938042
P_phenoliruptrix	B_pseudomallei	0.086	0.0899131
P_phymatum	B_pseudomallei	0.086	0.0904063
P_phytofirmans	B_pseudomallei	0.089	0.0935333
B_plantarii	B_pseudomallei	0.063	0.0649473
P_acidipaludis'	B_pseudomultivorans	0.09	0.0944747
B_ambifaria	B_pseudomultivorans	0.023	0.0228468
Ro_andropogonis	B_pseudomultivorans	0.177	0.200422
B_anthina	B_pseudomultivorans	0.019	0.0190882
C_arationis'	B_pseudomultivorans	0.101	0.107112
C_arvi'	B_pseudomultivorans	0.102	0.108825
P_aspalathi	B_pseudomultivorans	0.084	0.088655
P_bannensis	B_pseudomultivorans	0.091	0.0965991
P_bryophila	B_pseudomultivorans	0.084	0.0881075
P_caballeronis	B_pseudomultivorans	0.086	0.0906432
P_caledonica	B_pseudomultivorans	0.084	0.0879914
C_calidae'	B_pseudomultivorans	0.096	0.101769
P_caribensis	B_pseudomultivorans	0.084	0.0879359
C_catudaia'	B_pseudomultivorans	0.103	0.110041
B_cenocepacia	B_pseudomultivorans	0.018	0.0183366
B_cepacia	B_pseudomultivorans	0.02	0.019773
C_choica	B_pseudomultivorans	0.099	0.104725
C_consitans'	B_pseudomultivorans	0.101	0.107815
B_contaminans	B_pseudomultivorans	0.024	0.0238509
C_cordobensis	B_pseudomultivorans	0.097	0.103253
P_diazotrophica	B_pseudomultivorans	0.084	0.0875173
B_diffusa	B_pseudomultivorans	0.02	0.0198467
P_dilworthii	B_pseudomultivorans	0.084	0.0884867
B_dolosa	B_pseudomultivorans	0.022	0.0218107
P_ferrariae	B_pseudomultivorans	0.09	0.0948378
C_fortuita'	B_pseudomultivorans	0.097	0.102727
P_fungorum	B_pseudomultivorans	0.084	0.0883707
P_ginsengisoli	B_pseudomultivorans	0.084	0.0878492
P_ginsengiterrae	B_pseudomultivorans	0.085	0.0893219
B_gladioli	B_pseudomultivorans	0.063	0.0652641
C_glathei	B_pseudomultivorans	0.097	0.102256
C_glebae'	B_pseudomultivorans	0.104	0.111131
B_glumae	B_pseudomultivorans	0.064	0.0658266
P_graminis	B_pseudomultivorans	0.084	0.0879939
C_grimmiae	B_pseudomultivorans	0.098	0.103598
P_heleia	B_pseudomultivorans	0.089	0.093393
P_hospita	B_pseudomultivorans	0.085	0.0897038
C_humi	B_pseudomultivorans	0.099	0.105162
C_hypogeia'	B_pseudomultivorans	0.097	0.102363
C_jiangsuensis	B_pseudomultivorans	0.098	0.103666
P_kirstenboschensis	B_pseudomultivorans	0.084	0.0885007
P_kururiensis	B_pseudomultivorans	0.084	0.0876677
B_lata	B_pseudomultivorans	0.022	0.0219049
B_latens	B_pseudomultivorans	0.02	0.020057
B_mallei	B_pseudomultivorans	0.049	0.0498663
C_megalochromosomata	B_pseudomultivorans	0.098	0.103344
P_mimosarum	B_pseudomultivorans	0.089	0.0942353
P_monticola	B_pseudomultivorans	0.084	0.0880608
B_multivorans	B_pseudomultivorans	0.017	0.0174158
P_nodosa	B_pseudomultivorans	0.09	0.09528
B_oklahomensis	B_pseudomultivorans	0.048	0.048865
P_oxyphila	B_pseudomultivorans	0.089	0.0936943
C_pedi'	B_pseudomultivorans	0.101	0.107421
C_peredens'	B_pseudomultivorans	0.103	0.109733
P_phenazinium	B_pseudomultivorans	0.086	0.0905139
P_phenoliruptrix	B_pseudomultivorans	0.083	0.0870388
P_phymatum	B_pseudomultivorans	0.084	0.0876151
P_phytofirmans	B_pseudomultivorans	0.086	0.0906752
B_plantarii	B_pseudomultivorans	0.064	0.065813
B_pseudomallei	B_pseudomultivorans	0.049	0.0496138
P_acidipaludis'	C_petereochthonis'	0.095	0.101245
B_ambifaria	C_petereochthonis'	0.101	0.108157
Ro_andropogonis	C_petereochthonis'	0.182	0.207473
B_anthina	C_petereochthonis'	0.101	0.107136
C_arationis'	C_petereochthonis'	0.053	0.0541881
C_arvi'	C_petereochthonis'	0.028	0.0277125
P_aspalathi	C_petereochthonis'	0.088	0.0924106
P_bannensis	C_petereochthonis'	0.099	0.105756
P_bryophila	C_petereochthonis'	0.086	0.0906342
P_caballeronis	C_petereochthonis'	0.093	0.098776
P_caledonica	C_petereochthonis'	0.086	0.09065
C_calidae'	C_petereochthonis'	0.029	0.0291077
P_caribensis	C_petereochthonis'	0.084	0.0881393
C_catudaia'	C_petereochthonis'	0.029	0.0287161
B_cenocepacia	C_petereochthonis'	0.1	0.107018
B_cepacia	C_petereochthonis'	0.102	0.108237
C_choica	C_petereochthonis'	0.059	0.0611277
C_consitans'	C_petereochthonis'	0.036	0.0365053
B_contaminans	C_petereochthonis'	0.104	0.110883
C_cordobensis	C_petereochthonis'	0.033	0.0331609
P_diazotrophica	C_petereochthonis'	0.083	0.0871445
B_diffusa	C_petereochthonis'	0.1	0.10605
P_dilworthii	C_petereochthonis'	0.086	0.091148
B_dolosa	C_petereochthonis'	0.098	0.104462
P_ferrariae	C_petereochthonis'	0.097	0.102896
C_fortuita'	C_petereochthonis'	0.031	0.0317426
P_fungorum	C_petereochthonis'	0.087	0.0914774
P_ginsengisoli	C_petereochthonis'	0.087	0.0913874
P_ginsengiterrae	C_petereochthonis'	0.087	0.0914118
B_gladioli	C_petereochthonis'	0.109	0.116659
C_glathei	C_petereochthonis'	0.058	0.0598443
C_glebae'	C_petereochthonis'	0.031	0.0310003
B_glumae	C_petereochthonis'	0.109	0.116276
P_graminis	C_petereochthonis'	0.085	0.0893731
C_grimmiae	C_petereochthonis'	0.043	0.0440723
P_heleia	C_petereochthonis'	0.095	0.100807
P_hospita	C_petereochthonis'	0.085	0.0900561
C_humi	C_petereochthonis'	0.06	0.062284
C_hypogeia'	C_petereochthonis'	0.033	0.0331421
C_jiangsuensis	C_petereochthonis'	0.031	0.0309497
P_kirstenboschensis	C_petereochthonis'	0.086	0.0911207
P_kururiensis	C_petereochthonis'	0.089	0.0939702
B_lata	C_petereochthonis'	0.102	0.109343
B_latens	C_petereochthonis'	0.099	0.105265
B_mallei	C_petereochthonis'	0.101	0.108068
C_megalochromosomata	C_petereochthonis'	0.031	0.0312016
P_mimosarum	C_petereochthonis'	0.096	0.101758
P_monticola	C_petereochthonis'	0.088	0.0923479
B_multivorans	C_petereochthonis'	0.097	0.103768
P_nodosa	C_petereochthonis'	0.096	0.102443
B_oklahomensis	C_petereochthonis'	0.101	0.108034
P_oxyphila	C_petereochthonis'	0.096	0.101398
C_pedi'	C_petereochthonis'	0.027	0.0271875
C_peredens'	C_petereochthonis'	0.024	0.0244752
P_phenazinium	C_petereochthonis'	0.087	0.0913487
P_phenoliruptrix	C_petereochthonis'	0.085	0.0893922
P_phymatum	C_petereochthonis'	0.084	0.0884857
P_phytofirmans	C_petereochthonis'	0.086	0.0911303
B_plantarii	C_petereochthonis'	0.109	0.116454
B_pseudomallei	C_petereochthonis'	0.101	0.107934
B_pseudomultivorans	C_petereochthonis'	0.099	0.105894
P_acidipaludis'	B_pyrrocinia	0.091	0.0964404
B_ambifaria	B_pyrrocinia	0.019	0.0194833
Ro_andropogonis	B_pyrrocinia	0.178	0.201985
B_anthina	B_pyrrocinia	0.015	0.0150948
C_arationis'	B_pyrrocinia	0.102	0.10827
C_arvi'	B_pyrrocinia	0.104	0.110427
P_aspalathi	B_pyrrocinia	0.086	0.090173
P_bannensis	B_pyrrocinia	0.093	0.0986677
P_bryophila	B_pyrrocinia	0.085	0.0893503
P_caballeronis	B_pyrrocinia	0.088	0.0927416
P_caledonica	B_pyrrocinia	0.085	0.0893644
C_calidae'	B_pyrrocinia	0.098	0.103708
P_caribensis	B_pyrrocinia	0.085	0.0893116
C_catudaia'	B_pyrrocinia	0.105	0.111643
B_cenocepacia	B_pyrrocinia	0.014	0.0139047
B_cepacia	B_pyrrocinia	0.014	0.0139033
C_choica	B_pyrrocinia	0.1	0.105786
C_consitans'	B_pyrrocinia	0.103	0.109739
B_contaminans	B_pyrrocinia	0.019	0.0188278
C_cordobensis	B_pyrrocinia	0.099	0.104905
P_diazotrophica	B_pyrrocinia	0.087	0.0909002
B_diffusa	B_pyrrocinia	0.019	0.0190779
P_dilworthii	B_pyrrocinia	0.086	0.0908365
B_dolosa	B_pyrrocinia	0.026	0.0257265
P_ferrariae	B_pyrrocinia	0.092	0.0976676
C_fortuita'	B_pyrrocinia	0.098	0.104417
P_fungorum	B_pyrrocinia	0.086	0.0901541
P_ginsengisoli	B_pyrrocinia	0.086	0.0897365
P_ginsengiterrae	B_pyrrocinia	0.087	0.091553
B_gladioli	B_pyrrocinia	0.065	0.0668409
C_glathei	B_pyrrocinia	0.098	0.103406
C_glebae'	B_pyrrocinia	0.105	0.112002
B_glumae	B_pyrrocinia	0.065	0.0675385
P_graminis	B_pyrrocinia	0.086	0.0899631
C_grimmiae	B_pyrrocinia	0.1	0.105858
P_heleia	B_pyrrocinia	0.091	0.0959591
P_hospita	B_pyrrocinia	0.086	0.0908118
C_humi	B_pyrrocinia	0.1	0.105864
C_hypogeia'	B_pyrrocinia	0.098	0.104263
C_jiangsuensis	B_pyrrocinia	0.099	0.105471
P_kirstenboschensis	B_pyrrocinia	0.086	0.0900407
P_kururiensis	B_pyrrocinia	0.084	0.088254
B_lata	B_pyrrocinia	0.015	0.0154133
B_latens	B_pyrrocinia	0.021	0.020641
B_mallei	B_pyrrocinia	0.052	0.0535749
C_megalochromosomata	B_pyrrocinia	0.098	0.104141
P_mimosarum	B_pyrrocinia	0.092	0.0975623
P_monticola	B_pyrrocinia	0.086	0.0904661
B_multivorans	B_pyrrocinia	0.027	0.0267207
P_nodosa	B_pyrrocinia	0.092	0.0974783
B_oklahomensis	B_pyrrocinia	0.05	0.0513803
P_oxyphila	B_pyrrocinia	0.092	0.0967707
C_pedi'	B_pyrrocinia	0.102	0.108898
C_peredens'	B_pyrrocinia	0.104	0.111016
P_phenazinium	B_pyrrocinia	0.088	0.0926845
P_phenoliruptrix	B_pyrrocinia	0.085	0.0895117
P_phymatum	B_pyrrocinia	0.086	0.0904215
P_phytofirmans	B_pyrrocinia	0.087	0.0918425
B_plantarii	B_pyrrocinia	0.065	0.0666253
B_pseudomallei	B_pyrrocinia	0.052	0.0533615
B_pseudomultivorans	B_pyrrocinia	0.022	0.0221348
C_petereochthonis'	B_pyrrocinia	0.101	0.107905
P_acidipaludis'	B_rhizoxinica	0.122	0.132072
B_ambifaria	B_rhizoxinica	0.124	0.134574
Ro_andropogonis	B_rhizoxinica	0.187	0.213328
B_anthina	B_rhizoxinica	0.123	0.133168
C_arationis'	B_rhizoxinica	0.128	0.138816
C_arvi'	B_rhizoxinica	0.13	0.141421
P_aspalathi	B_rhizoxinica	0.12	0.129378
P_bannensis	B_rhizoxinica	0.126	0.136236
P_bryophila	B_rhizoxinica	0.118	0.126506
P_caballeronis	B_rhizoxinica	0.119	0.12753
P_caledonica	B_rhizoxinica	0.118	0.126488
C_calidae'	B_rhizoxinica	0.124	0.134226
P_caribensis	B_rhizoxinica	0.118	0.126617
C_catudaia'	B_rhizoxinica	0.131	0.141871
B_cenocepacia	B_rhizoxinica	0.123	0.133371
B_cepacia	B_rhizoxinica	0.125	0.134794
C_choica	B_rhizoxinica	0.125	0.134354
C_consitans'	B_rhizoxinica	0.128	0.138994
B_contaminans	B_rhizoxinica	0.127	0.137152
C_cordobensis	B_rhizoxinica	0.126	0.13626
P_diazotrophica	B_rhizoxinica	0.117	0.12495
B_diffusa	B_rhizoxinica	0.122	0.132144
P_dilworthii	B_rhizoxinica	0.118	0.127092
B_dolosa	B_rhizoxinica	0.12	0.129898
P_ferrariae	B_rhizoxinica	0.123	0.13261
C_fortuita'	B_rhizoxinica	0.125	0.134874
P_fungorum	B_rhizoxinica	0.118	0.127056
P_ginsengisoli	B_rhizoxinica	0.119	0.128034
P_ginsengiterrae	B_rhizoxinica	0.121	0.130352
B_gladioli	B_rhizoxinica	0.129	0.13952
C_glathei	B_rhizoxinica	0.122	0.131787
C_glebae'	B_rhizoxinica	0.13	0.14137
B_glumae	B_rhizoxinica	0.128	0.139078
P_graminis	B_rhizoxinica	0.118	0.126991
C_grimmiae	B_rhizoxinica	0.124	0.134054
P_heleia	B_rhizoxinica	0.122	0.13176
P_hospita	B_rhizoxinica	0.12	0.128881
C_humi	B_rhizoxinica	0.126	0.135645
C_hypogeia'	B_rhizoxinica	0.126	0.136382
C_jiangsuensis	B_rhizoxinica	0.126	0.136022
P_kirstenboschensis	B_rhizoxinica	0.119	0.127947
P_kururiensis	B_rhizoxinica	0.113	0.121075
B_lata	B_rhizoxinica	0.126	0.135967
B_latens	B_rhizoxinica	0.123	0.132741
B_mallei	B_rhizoxinica	0.121	0.130087
C_megalochromosomata	B_rhizoxinica	0.125	0.135223
[truncated: 2,189 more rows]
[truncated: 5 more columns]

## Sheet: All_nucleotides
Tree caption: Phylogenetic tree from 100 aligned sequences of 80027 sites	based
on the FastME algorithm (Desper and Gascuel 2002	2004)	with branch evaluation
by the balanced method and with the initial tree generated by the GME method.
The final tree results from evaluating candidate trees generated by extensive
NNI (nearest neighbor interchange). We used the P distance The tree length (sum
of branch lengths) is 3.24314	and branch lengths are proportional to the number
of substitutions per site. The tree is rooted by outgroup Ra_solanacearum.
References:
Desper	R.	and O. Gascuel. 2002. Fast and accurate phylogeny reconstruction algorithms based on the minimum-evolution principle. Journal of Computational Biology 9:687-705.
Desper	R.	and O. Gascuel. 2004. Theoretical foundation of the balanced minimum evolution method of phylogenetic inference and its relationship to weighted least-squares tree fitting. Mol Biol Evol 21:587-98.
Xia	X. 2013. DAMBE5: A comprehensive software package for data analysis in molecular biology and evolution. Molecular Biology and Evolution 30:1720-1728.
Distance matrix:
92
Ro_andropogonis
Ra_pickettii	0.25609
B_rhizoxinica	0.23957	0.23495
C_sordidicola	0.23922	0.23297	0.20471
C_udeis	0.23766	0.23076	0.20217	0.096
C_turbans'	0.2312	0.21984	0.18972	0.14927	0.14616
C_glebae'	0.23058	0.21924	0.18901	0.14813	0.14571	0.06482
C_catudaia'	0.23055	0.21843	0.18951	0.14809	0.14554	0.0702	0.06904
P_bryophila	0.22984	0.21859	0.18927	0.1577	0.15671	0.14607	0.14578	0.14431
C_fortuita'	0.22972	0.21905	0.18787	0.14607	0.1444	0.0667	0.06293	0.06899	0.14274
P_caledonica	0.22965	0.21867	0.18931	0.15821	0.15724	0.14703	0.14677	0.145	0.01856	0.14374
C_humi	0.22915	0.21952	0.18793	0.13294	0.12888	0.11189	0.11194	0.11091	0.1403	0.10903	0.14055
C_terrestris	0.22909	0.21932	0.18804	0.13326	0.12916	0.11118	0.11109	0.11048	0.13981	0.10817	0.14015	0.03131
C_arvi'	0.23015	0.21795	0.18929	0.14709	0.14539	0.06713	0.06723	0.02834	0.14339	0.06676	0.14431	0.11128	0.1107
P_dilworthii	0.22924	0.21842	0.18796	0.15704	0.15547	0.1452	0.14543	0.14417	0.05689	0.14121	0.05796	0.13903	0.13895	0.14299
C_ptereochthonis'	0.23151	0.21647	0.18909	0.15107	0.14885	0.07414	0.07694	0.07603	0.14658	0.07766	0.14751	0.1131	0.11284	0.07409	0.14614
C_zhejiangensis	0.22837	0.21886	0.18784	0.14513	0.143	0.0644	0.05464	0.06635	0.14147	0.05337	0.14288	0.10883	0.10708	0.06416	0.14129	0.07577
P_kirstenboschensis	0.22934	0.2174	0.1883	0.15737	0.15611	0.14476	0.14469	0.1431	0.03168	0.14159	0.03234	0.13867	0.13833	0.14236	0.05212	0.14551	0.14043
C_jiangsuensis	0.22952	0.21676	0.18841	0.14441	0.1418	0.04496	0.06207	0.06636	0.14185	0.06086	0.14254	0.10699	0.10611	0.06412	0.14168	0.07293	0.05901	0.141
C_consitans'	0.22937	0.21693	0.18768	0.14414	0.14391	0.08607	0.08685	0.08437	0.14079	0.08458	0.14143	0.10842	0.10693	0.08314	0.13999	0.08759	0.08298	0.14016	0.08235
C_megalochromosomata	0.23	0.21615	0.18742	0.14455	0.1416	0.05211	0.0621	0.06619	0.14112	0.06022	0.14203	0.10675	0.10586	0.06398	0.14047	0.07168	0.05905	0.13991	0.043	0.0831
C_choica	0.22862	0.21735	0.18654	0.132	0.12779	0.11043	0.11041	0.11	0.13756	0.10818	0.13773	0.07193	0.07052	0.1096	0.13675	0.11126	0.10708	0.13657	0.1054	0.10755	0.10603
P_fungorum	0.22761	0.21795	0.1879	0.15646	0.15372	0.14551	0.14546	0.1449	0.08725	0.14282	0.08752	0.13964	0.13892	0.14336	0.08476	0.14676	0.14148	0.08422	0.14142	0.14167	0.14092	0.136
C_cordobensis	0.22942	0.21661	0.18695	0.14497	0.14257	0.07115	0.06919	0.05273	0.1414	0.06613	0.14248	0.10878	0.10869	0.05071	0.14154	0.07623	0.06357	0.14073	0.06556	0.08419	0.06427	0.10786	0.14146
C_arationis'	0.22867	0.217	0.18545	0.13547	0.13109	0.1063	0.10592	0.10582	0.13798	0.10557	0.13862	0.07731	0.0757	0.10523	0.13826	0.10614	0.10577	0.13807	0.10339	0.10325	0.10393	0.07262	0.13767	0.10488
C_pedi'	0.2292	0.21639	0.18706	0.14465	0.1418	0.05901	0.06163	0.06478	0.14112	0.06364	0.14199	0.1076	0.10678	0.06253	0.14047	0.07062	0.06233	0.13976	0.05427	0.08154	0.04779	0.10646	0.14068	0.0645	0.10238
C_grimmiae	0.22845	0.21689	0.18869	0.14427	0.14277	0.09175	0.09317	0.09095	0.14197	0.08761	0.14241	0.11018	0.10955	0.08944	0.14113	0.09291	0.08797	0.14045	0.08647	0.0619	0.08671	0.10906	0.14231	0.08826	0.1082	0.08698
C_hypogeia'	0.22974	0.21513	0.18889	0.14526	0.14383	0.07392	0.07229	0.07259	0.14243	0.06937	0.14329	0.11046	0.11009	0.07119	0.14306	0.07639	0.067	0.14149	0.06784	0.087	0.06671	0.10899	0.14209	0.06827	0.10721	0.06849	0.08914
C_peredens'	0.22901	0.21587	0.18636	0.14413	0.14182	0.07221	0.07232	0.07278	0.14207	0.07333	0.14274	0.10825	0.1079	0.0706	0.14097	0.06687	0.07123	0.1407	0.068	0.08224	0.06705	0.10687	0.14129	0.07177	0.10226	0.06556	0.08752	0.07386
C_temeraria'	0.22838	0.21643	0.18623	0.14442	0.14183	0.06209	0.0549	0.06441	0.14025	0.05342	0.14132	0.10757	0.10683	0.0632	0.13972	0.07418	0.04843	0.13943	0.05625	0.08149	0.05682	0.10609	0.14014	0.06247	0.10373	0.05968	0.08579	0.06414	0.06931
P_aspalathi	0.22738	0.21666	0.18847	0.15588	0.15286	0.14505	0.1443	0.14322	0.08411	0.14088	0.08487	0.13725	0.13661	0.1419	0.08211	0.14591	0.14035	0.08144	0.14086	0.13989	0.14005	0.13476	0.05016	0.14014	0.13581	0.13971	0.14092	0.14067	0.14032	0.13915
P_phymatum	0.22828	0.2156	0.18506	0.16067	0.15947	0.13858	0.1393	0.13791	0.11922	0.13505	0.12041	0.13619	0.13559	0.13682	0.11902	0.13975	0.13555	0.11861	0.1343	0.13484	0.13509	0.13359	0.11861	0.13385	0.13307	0.13475	0.13612	0.1362	0.13641	0.13342	0.1161
C_telluris	0.22815	0.21547	0.1847	0.13221	0.12874	0.10696	0.107	0.1058	0.13641	0.10324	0.1367	0.07533	0.07351	0.10529	0.13564	0.10639	0.10457	0.13565	0.10115	0.10393	0.102	0.07101	0.13609	0.10342	0.04197	0.10214	0.1053	0.10491	0.10174	0.10148	0.134	0.13174
P_phenoliruptrix	0.22782	0.21523	0.18546	0.15424	0.1536	0.14063	0.14087	0.13971	0.07056	0.13731	0.07151	0.13507	0.13471	0.13874	0.06937	0.14091	0.13693	0.06877	0.13633	0.13598	0.13635	0.13379	0.08712	0.13644	0.13322	0.13598	0.1379	0.13749	0.13608	0.13537	0.08555	0.11594	0.13142
C_glathei	0.22751	0.21562	0.18235	0.13404	0.13019	0.10959	0.11072	0.10915	0.13771	0.10768	0.13763	0.08325	0.08154	0.10881	0.13709	0.1085	0.10689	0.13631	0.10474	0.10609	0.10507	0.07725	0.13761	0.10672	0.08068	0.10559	0.10836	0.10928	0.10385	0.10612	0.13579	0.13289	0.07866	0.13185
P_phytofirmans	0.2274	0.21514	0.18736	0.1538	0.15196	0.14216	0.14175	0.14038	0.07965	0.139	0.08108	0.13525	0.13488	0.13978	0.07755	0.1423	0.13765	0.07764	0.13704	0.13788	0.13678	0.13298	0.06965	0.13721	0.13374	0.13614	0.13872	0.13816	0.13717	0.13536	0.06579	0.11524	0.13204	0.08097	0.13416
C_calidae'	0.22793	0.21485	0.18556	0.14439	0.14172	0.06316	0.06384	0.06275	0.14011	0.06208	0.14146	0.10691	0.10637	0.06037	0.14005	0.06879	0.05845	0.13953	0.05752	0.08099	0.05706	0.10509	0.14043	0.06139	0.10371	0.05857	0.08392	0.06213	0.068	0.05663	0.13839	0.13273	0.10123	0.1354	0.10382	0.13643
P_phenazinium	0.22659	0.21492	0.18567	0.15734	0.15387	0.14405	0.14427	0.14321	0.10362	0.14269	0.10453	0.13876	0.13879	0.14227	0.10423	0.14447	0.14181	0.10206	0.13978	0.14035	0.13952	0.1353	0.09435	0.13976	0.13578	0.13941	0.14183	0.14103	0.14042	0.13945	0.09158	0.11718	0.13434	0.10213	0.13475	0.09344	0.13879
P_kururiensis	0.22999	0.21146	0.18216	0.16513	0.16324	0.14357	0.14391	0.14259	0.13205	0.14052	0.13278	0.14083	0.14013	0.14161	0.13197	0.14225	0.14091	0.13067	0.14038	0.13875	0.14026	0.13861	0.1325	0.13985	0.13735	0.14006	0.14145	0.14139	0.13912	0.13861	0.13165	0.12631	0.13496	0.12569	0.13382	0.12862	0.13755	0.12746
P_terricola	0.22626	0.21457	0.18505	0.15423	0.15198	0.14011	0.14029	0.14	0.08079	0.13721	0.0815	0.13482	0.1343	0.13896	0.07852	0.14079	0.13656	0.07793	0.13621	0.13622	0.13649	0.13142	0.07372	0.13677	0.13305	0.136	0.1368	0.1375	0.1369	0.13463	0.07035	0.11552	0.13109	0.08035	0.1312	0.06889	0.13494	0.09564	0.12714
P_graminis	0.22642	0.21434	0.18472	0.15251	0.15161	0.13717	0.13719	0.13571	0.06298	0.13343	0.06483	0.13112	0.13064	0.13438	0.06116	0.13753	0.1326	0.06078	0.13261	0.1313	0.1322	0.13006	0.08167	0.13275	0.13034	0.13155	0.13308	0.13401	0.13316	0.13131	0.07895	0.11251	0.12785	0.05828	0.12903	0.07377	0.13177	0.09841	0.1254	0.07475
P_ginsengiterrae	0.22631	0.21425	0.18584	0.15477	0.15286	0.14096	0.14071	0.14055	0.08073	0.13835	0.08213	0.13588	0.13599	0.13961	0.07853	0.14151	0.13696	0.07831	0.13705	0.13805	0.13625	0.13295	0.07093	0.13668	0.13383	0.1359	0.1387	0.13739	0.1372	0.13563	0.06918	0.11486	0.13234	0.08055	0.13211	0.06143	0.13531	0.09392	0.12728	0.0712	0.07541
P_xenovorans	0.22611	0.21443	0.18633	0.1533	0.1509	0.14085	0.14134	0.14035	0.07968	0.13842	0.08067	0.13473	0.13467	0.13914	0.07751	0.14207	0.13695	0.07687	0.13714	0.13727	0.1368	0.13221	0.07035	0.1367	0.13359	0.13625	0.13813	0.13737	0.1373	0.13511	0.06776	0.11548	0.13236	0.08144	0.13257	0.05187	0.13549	0.09472	0.12754	0.06825	0.07434	0.06181
P_hospita	0.22684	0.21326	0.18395	0.1574	0.15498	0.13563	0.13619	0.13424	0.1159	0.13277	0.11668	0.13215	0.13157	0.1327	0.11506	0.1352	0.13226	0.1145	0.13146	0.13165	0.1316	0.13011	0.11285	0.13117	0.1294	0.13143	0.13265	0.1333	0.13292	0.12904	0.11031	0.06798	0.12792	0.11312	0.12917	0.10998	0.12906	0.11167	0.12435	0.11121	0.10881	0.10903	0.11099
P_nodosa	0.22875	0.21103	0.18585	0.16646	0.16359	0.14144	0.14126	0.14066	0.13217	0.13919	0.13334	0.14124	0.141	0.14002	0.13184	0.14156	0.13805	0.13082	0.13812	0.13878	0.13761	0.13951	0.13223	0.1376	0.13836	0.13814	0.14108	0.138	0.13751	0.13688	0.13028	0.12448	0.13572	0.12589	0.13654	0.12792	0.13627	0.12753	0.11879	0.12677	0.12437	0.12643	0.12702	0.12191
P_sacchari	0.22854	0.21118	0.18572	0.16995	0.16536	0.14395	0.14321	0.14249	0.13485	0.14158	0.13547	0.14368	0.14335	0.14208	0.13553	0.14371	0.14001	0.13315	0.14037	0.14146	0.1407	0.14178	0.1352	0.13962	0.14003	0.14031	0.14374	0.13989	0.13992	0.13932	0.13412	0.12815	0.13923	0.12924	0.13964	0.13125	0.13784	0.13025	0.12103	0.13052	0.12821	0.12939	0.13087	0.12642	0.07367
P_sartisoli	0.22474	0.21434	0.18225	0.15448	0.15215	0.13795	0.13745	0.13638	0.10828	0.13528	0.10882	0.13154	0.13074	0.13586	0.10751	0.1385	0.1336	0.10698	0.13373	0.13468	0.13356	0.12905	0.10444	0.13412	0.12856	0.13291	0.13594	0.13541	0.13384	0.13223	0.10194	0.11229	0.12644	0.10554	0.12762	0.10221	0.13237	0.10255	0.12341	0.10005	0.10105	0.10254	0.1014	0.106	0.12479	0.12827
P_terrae	0.2259	0.21302	0.18384	0.15791	0.15519	0.13572	0.136	0.13429	0.11553	0.1324	0.1161	0.132	0.13168	0.13234	0.11524	0.13538	0.13181	0.11422	0.13145	0.131	0.13111	0.12967	0.11297	0.13119	0.1294	0.13075	0.13246	0.1332	0.13269	0.12909	0.11022	0.06803	0.12817	0.11249	0.12899	0.10979	0.12904	0.11127	0.1239	0.11064	0.10849	0.10874	0.11075	0.02438	0.12182	0.12643	0.10583
P_sprentiae	0.22471	0.21409	0.18197	0.15826	0.1572	0.14012	0.14	0.13987	0.09548	0.1371	0.09669	0.13567	0.13482	0.13871	0.09413	0.13911	0.13691	0.09346	0.13592	0.13655	0.13618	0.13318	0.09427	0.13701	0.13343	0.13633	0.13701	0.13752	0.13569	0.13442	0.09141	0.1159	0.13196	0.09274	0.13145	0.08759	0.13388	0.10643	0.12789	0.08738	0.08823	0.08845	0.08555	0.11255	0.12542	0.12919	0.1071	0.11215
P_heleia	0.22751	0.2112	0.18518	0.16641	0.16387	0.14238	0.14171	0.14141	0.13218	0.13927	0.13313	0.14163	0.14134	0.14038	0.13251	0.14162	0.13805	0.13066	0.13897	0.13822	0.13772	0.14042	0.13286	0.13764	0.13778	0.13882	0.14139	0.13893	0.138	0.13749	0.13114	0.12532	0.13641	0.12576	0.13678	0.1288	0.13645	0.12891	0.11837	0.12694	0.12461	0.12718	0.12756	0.12328	0.03076	0.07548	0.12522	0.1232	0.12544
P_caribensis	0.22503	0.21297	0.18221	0.15717	0.15491	0.13455	0.13529	0.13367	0.11541	0.13151	0.11629	0.13252	0.13206	0.13211	0.11557	0.13459	0.13146	0.11446	0.13106	0.13025	0.1307	0.12992	0.1134	0.13006	0.1292	0.13048	0.13205	0.13173	0.13184	0.12849	0.11131	0.06711	0.12849	0.11272	0.12959	0.11079	0.12805	0.11146	0.12367	0.11068	0.10848	0.10869	0.11136	0.03379	0.12188	0.12525	0.10684	0.03322	0.1123
P_mimosarum	0.22714	0.21073	0.18342	0.16726	0.16474	0.14184	0.14129	0.14098	0.13406	0.13874	0.13507	0.1415	0.14113	0.14011	0.13409	0.14125	0.13779	0.13193	0.13873	0.14015	0.13794	0.13919	0.13366	0.13789	0.13815	0.13881	0.14192	0.13884	0.13766	0.13658	0.13264	0.12475	0.13654	0.12701	0.13678	0.129	0.13601	0.12925	0.11865	0.12851	0.12597	0.12811	0.12838	0.1232	0.05104	0.07569	0.1262	0.1231	0.12712
P_ginsengisoli	0.22379	0.21329	0.18367	0.15284	0.15042	0.1385	0.13736	0.13745	0.07835	0.1348	0.07936	0.13287	0.13216	0.13665	0.07635	0.13903	0.13409	0.0756	0.13369	0.13425	0.13384	0.12987	0.07133	0.13427	0.13068	0.13294	0.13474	0.13489	0.13463	0.13159	0.06743	0.11253	0.12845	0.08012	0.13028	0.06346	0.13265	0.09337	0.12676	0.06907	0.07268	0.06675	0.06306	0.10681	0.12546	0.12966	0.09895	0.10713	0.07889
P_tuberum	0.22454	0.21227	0.18083	0.15644	0.15494	0.13731	0.13693	0.13643	0.0917	0.13405	0.09309	0.13322	0.13233	0.13513	0.09076	0.13592	0.13318	0.08993	0.13239	0.13388	0.13323	0.13075	0.09016	0.1337	0.13013	0.13278	0.13415	0.13498	0.13356	0.13124	0.08831	0.11291	0.12836	0.08933	0.12909	0.08486	0.13058	0.10365	0.12485	0.0843	0.08497	0.08439	0.08297	0.10984	0.12277	0.12594	0.10468	0.10929	0.04181
P_diazotrophica	0.22529	0.21143	0.18018	0.15791	0.15553	0.13166	0.13271	0.13091	0.11544	0.12957	0.11606	0.13017	0.1297	0.13039	0.11468	0.13169	0.12847	0.11433	0.12765	0.12962	0.12827	0.12776	0.11388	0.12921	0.12671	0.12827	0.13081	0.13061	0.13025	0.12745	0.11267	0.074	0.12489	0.11144	0.12554	0.1116	0.1258	0.11191	0.12061	0.11028	0.10761	0.10962	0.11164	0.06945	0.11954	0.124	0.10625	0.06938	0.10981
P_tropica	0.22647	0.21003	0.18319	0.16514	0.16171	0.13847	0.13898	0.13806	0.13052	0.13637	0.13131	0.13944	0.13964	0.13712	0.13104	0.13922	0.13574	0.12953	0.13591	0.13658	0.13532	0.1385	0.1297	0.13526	0.13656	0.13482	0.13911	0.13593	0.13528	0.13365	0.12818	0.12333	0.13471	0.12495	0.13622	0.12536	0.13325	0.12617	0.12071	0.12446	0.12373	0.12533	0.12544	0.12002	0.07373	0.07505	0.12285	0.12015	0.1248
P_acidipaludis'	0.22698	0.20946	0.18294	0.16712	0.16394	0.14143	0.14129	0.14068	0.13419	0.13875	0.13501	0.14199	0.14146	0.14004	0.13468	0.14061	0.13737	0.13334	0.13923	0.13888	0.13861	0.13892	0.13424	0.13836	0.13785	0.1382	0.14068	0.13904	0.13824	0.13683	0.13274	0.12582	0.13615	0.12764	0.13545	0.13026	0.13552	0.12748	0.11732	0.12894	0.12654	0.12778	0.12932	0.1236	0.07883	0.08314	0.12526	0.12336	0.1281
P_oxyphila	0.22707	0.20926	0.18303	0.16761	0.16334	0.1412	0.14102	0.13968	0.1335	0.13963	0.13388	0.14165	0.14108	0.13875	0.1338	0.14014	0.13796	0.13149	0.13872	0.13905	0.13835	0.1389	0.13328	0.1368	0.13733	0.13798	0.14189	0.13772	0.13772	0.13726	0.13255	0.12511	0.13588	0.12712	0.13712	0.12988	0.13508	0.12764	0.11906	0.12888	0.12554	0.1275	0.12884	0.12327	0.06951	0.05318	0.12576	0.1236	0.12696
P_bannensis	0.22625	0.20998	0.18706	0.16708	0.16303	0.14383	0.14368	0.14263	0.13381	0.1406	0.13435	0.14373	0.14364	0.14203	0.1345	0.14353	0.13995	0.1319	0.13997	0.14063	0.13972	0.14121	0.13148	0.13984	0.13928	0.13964	0.14251	0.13898	0.14011	0.13761	0.1298	0.1249	0.13823	0.12838	0.13909	0.1285	0.1375	0.12687	0.12446	0.12727	0.12695	0.12652	0.12763	0.12343	0.07662	0.07713	0.12478	0.12296	0.12742
P_monticola	0.2234	0.21231	0.1809	0.15532	0.15385	0.13613	0.13633	0.1348	0.09023	0.13247	0.09167	0.13148	0.13076	0.13365	0.08964	0.13493	0.13247	0.08813	0.13143	0.13304	0.13205	0.12942	0.08868	0.13293	0.12927	0.1317	0.13373	0.13334	0.13229	0.13008	0.08605	0.11145	0.1283	0.08827	0.12776	0.08231	0.13023	0.10161	0.12356	0.08325	0.08402	0.08181	0.08081	0.10746	0.12174	0.12547	0.10277	0.10744	0.04807
P_ferrariae	0.22661	0.20869	0.18209	0.16583	0.16303	0.14007	0.14052	0.13977	0.13284	0.13809	0.13334	0.14033	0.14026	0.139	0.13321	0.13861	0.13716	0.13088	0.1375	0.13804	0.13729	0.13735	0.13293	0.13673	0.13597	0.13692	0.141	0.13737	0.13621	0.13589	0.13125	0.12363	0.13439	0.12625	0.13441	0.12882	0.13491	0.12634	0.11606	0.12692	0.12465	0.12626	0.12772	0.12258	0.07644	0.08082	0.12466	0.12233	0.12596
B_thailandensis	0.22339	0.20869	0.17321	0.16799	0.16611	0.14062	0.14182	0.14004	0.14098	0.1378	0.14182	0.13934	0.13861	0.13897	0.13993	0.13888	0.1383	0.13927	0.13706	0.13838	0.13741	0.13677	0.14123	0.1379	0.13575	0.13589	0.13953	0.13953	0.1377	0.13662	0.14112	0.13189	0.13395	0.13565	0.13197	0.13979	0.13445	0.13874	0.13009	0.136	0.13256	0.13628	0.13708	0.12971	0.13132	0.13379	0.12873	0.12917	0.13062
B_oklahomensis	0.22312	0.20901	0.17477	0.16711	0.16501	0.13879	0.1398	0.13883	0.13966	0.13627	0.1407	0.13702	0.13591	0.13792	0.13924	0.13837	0.13622	0.13855	0.13541	0.13684	0.13572	0.13503	0.1401	0.13625	0.13329	0.13487	0.1376	0.13802	0.1359	0.13413	0.13815	0.131	0.13186	0.13405	0.1306	0.1374	0.13247	0.1367	0.1295	0.13424	0.1316	0.13487	0.13489	0.12748	0.12953	0.13242	0.1273	0.12718	0.1295
B_mallei	0.22297	0.20909	0.17317	0.16793	0.16635	0.14026	0.14099	0.13924	0.14104	0.13741	0.14214	0.1388	0.13784	0.13808	0.14009	0.13835	0.13734	0.1395	0.13686	0.13787	0.13678	0.13691	0.14165	0.13713	0.13481	0.1358	0.13962	0.13904	0.13705	0.13604	0.1411	0.13214	0.13329	0.13509	0.13131	0.13951	0.1334	0.13955	0.12968	0.13614	0.13247	0.13662	0.13754	0.13026	0.13183	0.13275	0.12942	0.12994	0.1311
B_gladioli	0.22397	0.20779	0.17865	0.17571	0.17334	0.15519	0.15398	0.15428	0.15065	0.15261	0.15056	0.15258	0.15244	0.15391	0.149	0.15242	0.15124	0.14843	0.15114	0.15268	0.15084	0.14994	0.14659	0.15103	0.1493	0.14953	0.15233	0.15078	0.15083	0.15037	0.14706	0.14588	0.14862	0.14399	0.14496	0.14457	0.14722	0.14317	0.14186	0.14206	0.14245	0.14225	0.14263	0.14371	0.13797	0.13805	0.14201	0.14354	0.14053
B_pseudomallei	0.22287	0.20891	0.17285	0.16777	0.16607	0.14016	0.14086	0.13919	0.14097	0.13743	0.14205	0.13857	0.13756	0.13794	0.1401	0.13823	0.13708	0.13947	0.13667	0.13764	0.13655	0.13677	0.1413	0.13691	0.13459	0.13552	0.1394	0.13903	0.13681	0.13599	0.14089	0.13209	0.13314	0.13497	0.13117	0.13945	0.13325	0.13947	0.12941	0.13605	0.13237	0.13639	0.1374	0.13007	0.13156	0.13255	0.12933	0.12979	0.13095
B_glumae	0.22317	0.2083	0.17797	0.17455	0.17208	0.15211	0.15175	0.15211	0.14839	0.15001	0.14863	0.15036	0.14974	0.15092	0.148	0.15015	0.14909	0.14686	0.14905	0.15036	0.14847	0.14713	0.1474	0.14856	0.1471	0.14656	0.1506	0.14915	0.14842	0.14741	0.14678	0.14269	0.14615	0.14246	0.14275	0.14416	0.14513	0.14357	0.13815	0.14107	0.14097	0.14224	0.14255	0.14186	0.13756	0.13811	0.13962	0.14104	0.13802
B_latens	0.22253	0.20878	0.17747	0.169	0.16672	0.14407	0.14431	0.14356	0.14087	0.14092	0.14113	0.14137	0.1409	0.14285	0.14009	0.143	0.14074	0.13949	0.13992	0.14126	0.14119	0.14029	0.13992	0.14096	0.13841	0.14007	0.14259	0.14205	0.14072	0.13922	0.13877	0.13217	0.13671	0.13561	0.13546	0.13767	0.13709	0.13769	0.13414	0.13531	0.13356	0.13589	0.13577	0.1294	0.13356	0.13613	0.12954	0.12908	0.13083
B_diffusa	0.22223	0.20789	0.17726	0.16789	0.16546	0.14248	0.14312	0.14205	0.13864	0.13992	0.13943	0.14054	0.13957	0.14186	0.13768	0.14106	0.13876	0.13818	0.13866	0.14019	0.13891	0.13851	0.1375	0.13929	0.13666	0.13782	0.14091	0.14009	0.13894	0.13754	0.13635	0.13105	0.13581	0.13435	0.13422	0.1356	0.13573	0.1362	0.13264	0.13288	0.1318	0.13364	0.13322	0.12829	0.13092	0.13445	0.12822	0.12756	0.12941
B_contaminans	0.22232	0.20784	0.17947	0.16912	0.16654	0.14514	0.14495	0.14444	0.13991	0.14173	0.14066	0.14211	0.14136	0.14384	0.14013	0.14373	0.14181	0.13902	0.14058	0.1439	0.14097	0.13993	0.13859	0.14137	0.13902	0.13985	0.14386	0.14176	0.14128	0.13968	0.13704	0.13153	0.13812	0.13585	0.13644	0.13595	0.13763	0.13547	0.13415	0.13442	0.13271	0.13373	0.13454	0.12867	0.13138	0.13369	0.12879	0.12862	0.13011
B_lata	0.22231	0.20749	0.17913	0.16841	0.16613	0.14423	0.1441	0.14358	0.13898	0.14085	0.13985	0.14136	0.14095	0.14274	0.13928	0.14283	0.14083	0.13787	0.14006	0.14236	0.14021	0.13939	0.13784	0.14085	0.13769	0.13915	0.14285	0.14096	0.14021	0.13885	0.13621	0.13141	0.13741	0.13516	0.13631	0.1352	0.13647	0.13494	0.13395	0.13359	0.13141	0.13308	0.13327	0.12834	0.13121	0.13356	0.12899	0.12788	0.12987
P_caballeronis	0.22111	0.20816	0.1723	0.16165	0.15864	0.13398	0.13366	0.13291	0.12534	0.13077	0.12601	0.13205	0.1312	0.13229	0.12552	0.13358	0.13056	0.12414	0.13017	0.13184	0.13059	0.12779	0.12641	0.13072	0.12765	0.12949	0.13246	0.13284	0.12964	0.12873	0.12432	0.11875	0.12556	0.12078	0.12479	0.12336	0.12828	0.12279	0.11112	0.11921	0.11777	0.12097	0.12134	0.11493	0.09949	0.10463	0.11509	0.11534	0.11549
B_territorii	0.2218	0.20738	0.17625	0.16692	0.16479	0.1415	0.14224	0.14145	0.13746	0.13924	0.13806	0.14029	0.13901	0.1407	0.13691	0.14035	0.13828	0.13668	0.13798	0.13982	0.13848	0.13783	0.1373	0.13845	0.1357	0.13716	0.14041	0.1392	0.13832	0.13694	0.13571	0.13003	0.13486	0.13325	0.13366	0.13483	0.13487	0.13516	0.13211	0.13211	0.1305	0.13265	0.13266	0.12691	0.1304	0.13309	0.12749	0.12687	0.12835
B_plantarii	0.22253	0.20639	0.17754	0.17263	0.17084	0.14964	0.14942	0.14869	0.14598	0.14712	0.14646	0.14779	0.14732	0.14793	0.14545	0.14749	0.14679	0.14447	0.14611	0.14752	0.14593	0.1448	0.14454	0.14581	0.14392	0.14396	0.14766	0.14671	0.14566	0.14513	0.14483	0.1405	0.14242	0.13979	0.14058	0.14182	0.14257	0.14128	0.13698	0.13855	0.13827	0.13936	0.13994	0.13896	0.13502	0.13572	0.13724	0.13814	0.13603
B_cepacia	0.22172	0.207	0.17835	0.16724	0.16539	0.14288	0.14261	0.14201	0.13809	0.13968	0.13887	0.14024	0.13964	0.1416	0.13805	0.14111	0.13954	0.1372	0.13889	0.1409	0.13911	0.13838	0.13707	0.13963	0.13625	0.13753	0.14165	0.14012	0.13918	0.13759	0.136	0.13025	0.13574	0.13402	0.13437	0.13471	0.13515	0.13351	0.13212	0.13281	0.13078	0.13255	0.13268	0.12713	0.13049	0.13285	0.12765	0.12664	0.12828
B_dolosa	0.2206	0.20811	0.17504	0.16628	0.16482	0.13981	0.14139	0.13854	0.1382	0.13632	0.13909	0.13833	0.13713	0.13799	0.13762	0.13768	0.13633	0.13732	0.1358	0.1378	0.13613	0.13596	0.13875	0.13666	0.13416	0.13569	0.1389	0.13799	0.136	0.13514	0.13695	0.12962	0.13312	0.13318	0.13147	0.13571	0.13268	0.13767	0.13042	0.13309	0.13037	0.13427	0.13453	0.12736	0.13062	0.1334	0.12816	0.12724	0.12755
B_pyrrocinia	0.22117	0.20729	0.17757	0.16769	0.16452	0.14246	0.14246	0.14284	0.13847	0.13966	0.13911	0.13986	0.13954	0.14167	0.13855	0.1403	0.13932	0.13744	0.13916	0.14102	0.13848	0.13848	0.13727	0.13941	0.1361	0.13787	0.14179	0.13953	0.13906	0.13776	0.13593	0.13027	0.13557	0.13367	0.13413	0.13491	0.13518	0.13469	0.13162	0.13277	0.13136	0.13267	0.13269	0.12676	0.12982	0.13278	0.12717	0.12663	0.12869
B_stabilis	0.22158	0.20689	0.17792	0.16763	0.16491	0.14291	0.14286	0.14302	0.139	0.14001	0.13961	0.13988	0.13949	0.14188	0.13875	0.14041	0.13955	0.1378	0.13934	0.14107	0.13853	0.13849	0.13738	0.13958	0.13604	0.13792	0.14197	0.13968	0.13928	0.13812	0.13619	0.13036	0.13552	0.13398	0.13416	0.13518	0.13541	0.13509	0.13164	0.13313	0.13138	0.13296	0.13276	0.12709	0.12974	0.13251	0.12705	0.12701	0.12879
B_ambifaria	0.22152	0.20694	0.17679	0.16827	0.16508	0.14282	0.14247	0.14189	0.1382	0.13951	0.13882	0.14052	0.13929	0.14152	0.13847	0.14093	0.13926	0.13766	0.13881	0.14009	0.13916	0.13768	0.13811	0.13929	0.13637	0.13771	0.14135	0.13961	0.13839	0.13712	0.13632	0.13106	0.13595	0.13485	0.13359	0.13579	0.13515	0.13551	0.13262	0.13391	0.13161	0.13294	0.13363	0.12784	0.13042	0.13357	0.12835	0.12738	0.12837
Cu_metallidurans	0.25553	0.16854	0.23365	0.23245	0.23073	0.21977	0.2189	0.21835	0.21892	0.21825	0.21918	0.21931	0.219	0.21819	0.21871	0.21802	0.21707	0.21816	0.21612	0.2167	0.21609	0.21651	0.2165	0.2171	0.21623	0.21561	0.21755	0.21523	0.21664	0.21548	0.21648	0.21538	0.21501	0.21545	0.21348	0.21406	0.21468	0.21409	0.21283	0.2143	0.21454	0.21225	0.21312	0.21306	0.20905	0.20921	0.21357	0.21222	0.21349
B_multivorans	0.22105	0.20671	0.17415	0.16686	0.1646	0.13984	0.14017	0.13911	0.13815	0.13617	0.1388	0.13766	0.13717	0.13826	0.13772	0.13646	0.13644	0.13739	0.13586	0.1364	0.13629	0.1365	0.13808	0.13626	0.13422	0.13554	0.13816	0.13692	0.13654	0.13475	0.13612	0.12902	0.13205	0.13345	0.13239	0.1348	0.13263	0.13581	0.13023	0.13304	0.13086	0.13296	0.13321	0.1261	0.12983	0.13209	0.12781	0.12619	0.12737
B_vietnamiensis	0.22087	0.2063	0.17561	0.1672	0.16381	0.14096	0.14134	0.13981	0.13727	0.13835	0.13796	0.13791	0.13691	0.13897	0.13716	0.13893	0.13802	0.13611	0.13791	0.13837	0.13823	0.13667	0.13777	0.13735	0.13445	0.13715	0.13936	0.13868	0.1375	0.13563	0.1354	0.12974	0.13366	0.13264	0.13276	0.13435	0.13404	0.13497	0.13001	0.13251	0.13037	0.13276	0.13256	0.12713	0.12885	0.13104	0.12689	0.12696	0.12717
B_seminalis	0.22087	0.206	0.17581	0.16755	0.16462	0.14198	0.14207	0.14123	0.13787	0.13857	0.13896	0.13897	0.13814	0.14042	0.13759	0.1401	0.13837	0.137	0.13764	0.13972	0.13811	0.13655	0.13711	0.13774	0.13488	0.13746	0.14043	0.13888	0.13805	0.13672	0.13563	0.12971	0.13477	0.13298	0.1322	0.13385	0.13414	0.13405	0.13044	0.13168	0.13056	0.13152	0.13209	0.12677	0.12925	0.1319	0.1265	0.12635	0.1279
B_cenocepacia	0.22048	0.20625	0.1762	0.16685	0.16396	0.14142	0.14168	0.14021	0.13829	0.13774	0.13901	0.13859	0.13809	0.14011	0.1376	0.13955	0.13793	0.13722	0.1373	0.13901	0.13765	0.13638	0.13711	0.13765	0.13459	0.13705	0.14039	0.13823	0.13781	0.13641	0.13585	0.12961	0.13367	0.13288	0.13234	0.13416	0.13397	0.1335	0.13052	0.13245	0.13042	0.13228	0.13254	0.12693	0.12894	0.13093	0.12637	0.12662	0.12742
B_ubonensis	0.22165	0.20495	0.17308	0.16734	0.16462	0.13954	0.13962	0.13825	0.13801	0.13721	0.13886	0.13802	0.13698	0.13729	0.1373	0.13655	0.13612	0.13702	0.1361	0.13792	0.13556	0.13533	0.1368	0.13632	0.13428	0.1344	0.13861	0.13703	0.13592	0.13385	0.13585	0.12792	0.13297	0.13292	0.1302	0.13415	0.13165	0.13354	0.12924	0.13235	0.13042	0.13184	0.13156	0.12642	0.12865	0.131	0.12602	0.12613	0.12673
B_anthina	0.22031	0.2054	0.1751	0.16624	0.1641	0.13992	0.14039	0.13899	0.13707	0.137	0.13779	0.1373	0.13639	0.13843	0.13688	0.13857	0.13695	0.13606	0.13624	0.13776	0.13618	0.13498	0.13645	0.13646	0.13356	0.13598	0.13884	0.13728	0.13705	0.1352	0.13508	0.12895	0.13243	0.13205	0.13085	0.13386	0.13271	0.1334	0.12935	0.13117	0.12986	0.13127	0.13199	0.12562	0.1282	0.13088	0.12555	0.1256	0.12665
B_stagnalis	0.22062	0.20461	0.17358	0.16543	0.16398	0.13933	0.13958	0.1384	0.13668	0.1368	0.13755	0.1372	0.13643	0.1381	0.13643	0.13698	0.13637	0.13596	0.13536	0.13752	0.13571	0.13513	0.13604	0.13587	0.13359	0.1343	0.13818	0.13705	0.13588	0.13437	0.13518	0.12847	0.13201	0.13163	0.12985	0.13366	0.13148	0.13296	0.12947	0.13131	0.12934	0.13092	0.13096	0.12604	0.12671	0.12922	0.12574	0.12558	0.12567
B_pseudomultivorans	0.21939	0.20391	0.17253	0.16517	0.16364	0.13966	0.13945	0.13896	0.13651	0.1368	0.13755	0.13778	0.13678	0.13809	0.13598	0.13678	0.13605	0.13564	0.13584	0.13808	0.13585	0.13539	0.13548	0.13575	0.13342	0.13481	0.13856	0.13667	0.13589	0.13454	0.13448	0.12837	0.13273	0.13136	0.13105	0.13332	0.13206	0.13245	0.12942	0.12991	0.12916	0.13028	0.13071	0.12563	0.1271	0.12948	0.12551	0.12576	0.12546
Cu_necator	0.25055	0.15857	0.22567	0.22863	0.22594	0.21482	0.21489	0.21333	0.21367	0.21389	0.2142	0.21352	0.21352	0.2128	0.2147	0.21162	0.21358	0.21269	0.21213	0.21229	0.21204	0.2099	0.21321	0.21062	0.21002	0.21097	0.21239	0.20974	0.21013	0.21133	0.2123	0.20987	0.2088	0.20824	0.20657	0.20965	0.20916	0.20719	0.20505	0.20936	0.20899	0.20788	0.20822	0.20887	0.20371	0.20333	0.20926	0.20809	0.20833
Cu_nantongensis	0.2492	0.15886	0.22272	0.22724	0.22554	0.21141	0.21141	0.21076	0.21258	0.21005	0.21294	0.21139	0.21075	0.20995	0.21345	0.20821	0.20992	0.21228	0.20817	0.20975	0.20874	0.20813	0.21171	0.20789	0.20714	0.20784	0.20931	0.20615	0.2072	0.20729	0.21138	0.20772	0.20634	0.20679	0.20322	0.2087	0.20566	0.2061	0.20265	0.20799	0.20687	0.20674	0.20694	0.20749	0.20201	0.2006	0.20619	0.20677	0.20509
Ra_solanacearum	0.25196	0.09436	0.2259	0.22846	0.22708	0.21467	0.21361	0.21365	0.21403	0.214	0.21431	0.21339	0.2129	0.2128	0.21518	0.2115	0.21333	0.21349	0.21224	0.21151	0.21169	0.21104	0.21361	0.21086	0.20985	0.21068	0.2118	0.21071	0.20998	0.21165	0.21303	0.21014	0.2096	0.20924	0.20818	0.21152	0.20858	0.21014	0.20298	0.20919	0.20893	0.20929	0.20901	0.20868	0.20401	0.20414	0.20831	0.20898	0.20808
Ra_mannitolytica	0.25307	0.07905	0.23037	0.22879	0.22581	0.21344	0.21317	0.21236	0.21413	0.21221	0.21473	0.213	0.21238	0.21152	0.21384	0.21054	0.21211	0.21333	0.21116	0.2115	0.21066	0.21119	0.21377	0.20989	0.2101	0.20959	0.21135	0.20951	0.20997	0.21025	0.21318	0.20951	0.20939	0.20997	0.20826	0.21118	0.20845	0.21046	0.20463	0.20964	0.20951	0.20945	0.21006	0.2083	0.20423	0.20404	0.20882	0.20777	0.2091
Tree	caption:	Phylogenetic	tree	from	100	aligned	sequences	of	80027	sites,	based
on	the	FastME	algorithm	(Desper	and	Gascuel	2002,	2004),	with	branch	evaluation
by	the	balanced	method	and	with	the	initial	tree	generated	by	the	GME	method.
The	final	tree	results	from	evaluating	candidate	trees	generated	by	extensive
NNI	(nearest	neighbor	interchange).	We	used	the	GTR	distance	(Lanave	et	al.,
1984;	Felsenstein	2004,	pp.	204-210).	The	tree	length	(sum	of	branch	lengths)	is
3.52119,	and	branch	lengths	are	proportional	to	the	number	of	substitutions	per
site.	The	tree	is	rooted	by	outgroup	Ra_solanacearum.
References:
Lanave,	C.,	G.	Preparata,	C.	Saccone,	and	G.	Serio.	1984	A	new	method	for	calculating	evolutionary	substitution	rates.	J	Mol	Evol	20:86-93.
Felsenstein,	J.	2004	Inferring	phylogenies.	Sinauer,	Sunderland,	Massachusetts.
Xia,	X.	2013	DAMBE5:	A	comprehensive	software	package	for	data	analysis	in	molecular	biology	and	evolution.	Molecular	Biology	and	Evolution	30:1720-1728.
Distance	matrix:
92
Ro_andropogonis
Ra_pickettii	0.31904
B_rhizoxinica	0.29412	0.28658
C_sordidicola	0.29319	0.28315	0.24337
C_udeis	0.29075	0.27998	0.23976	0.10413
C_turbans'	0.2813	0.26411	0.22246	0.169	0.16494
C_glebae'	0.28041	0.26309	0.22138	0.16742	0.16428	0.06837
C_catudaia'	0.28045	0.26199	0.2222	0.16748	0.16417	0.07436	0.07303
P_bryophila	0.27919	0.26192	0.22182	0.17963	0.17839	0.16439	0.16398	0.16213
C_fortuita'	0.27925	0.26306	0.21996	0.16485	0.1627	0.07047	0.06627	0.07296	0.16015
P_caledonica	0.27877	0.26198	0.22181	0.1803	0.17905	0.16564	0.16526	0.16302	0.01886	0.16143
C_humi	0.27825	0.26375	0.22008	0.14843	0.14338	0.12243	0.12244	0.12123	0.15713	0.11899	0.15743
C_terrestris	0.27816	0.2634	0.22021	0.14877	0.14375	0.12154	0.1214	0.12069	0.1565	0.11795	0.15691	0.03216
C_arvi'	0.2798	0.26128	0.22185	0.16621	0.16401	0.07092	0.071	0.02904	0.16099	0.07046	0.16218	0.12169	0.12096
P_dilworthii	0.2784	0.26174	0.22001	0.17879	0.17677	0.16334	0.16356	0.162	0.05969	0.15826	0.06085	0.15562	0.15547	0.16053
C_ptereochthonis'	0.28181	0.25922	0.22153	0.17114	0.16825	0.07867	0.0818	0.08077	0.16494	0.08258	0.16613	0.12375	0.12342	0.07858	0.16442
C_zhejiangensis	0.27716	0.26272	0.21989	0.16362	0.16093	0.06787	0.05708	0.06999	0.15856	0.05577	0.16037	0.11873	0.11661	0.06755	0.15837	0.08044
P_kirstenboschensis	0.27856	0.26024	0.22047	0.17925	0.17767	0.16276	0.1626	0.16063	0.03253	0.15871	0.03322	0.15509	0.15467	0.15973	0.05446	0.16359	0.15726
C_jiangsuensis	0.27891	0.25959	0.22061	0.16269	0.1594	0.04663	0.06529	0.07004	0.15901	0.06396	0.15989	0.11656	0.11548	0.06754	0.15889	0.07729	0.06193	0.15796
C_consitans'	0.27884	0.2599	0.2197	0.16234	0.16206	0.09224	0.09309	0.09027	0.15766	0.0905	0.15844	0.11825	0.11647	0.08887	0.1567	0.09387	0.08865	0.15688	0.08795
C_megalochromosomata	0.27964	0.25876	0.21936	0.16296	0.15917	0.05438	0.06535	0.06986	0.15812	0.06328	0.15929	0.11631	0.11521	0.0674	0.15738	0.07587	0.06196	0.15662	0.04457	0.0888
C_choica	0.27751	0.26052	0.21814	0.14724	0.14199	0.12072	0.12062	0.12015	0.15371	0.11803	0.15392	0.07628	0.07466	0.1197	0.15275	0.12156	0.11667	0.1525	0.1147	0.11724	0.1155
P_fungorum	0.27582	0.26122	0.22011	0.17814	0.17458	0.1638	0.16369	0.16304	0.09398	0.16044	0.09428	0.1564	0.1555	0.16112	0.09114	0.16528	0.15872	0.09048	0.1586	0.15892	0.15802	0.15187
C_cordobensis	0.27884	0.25945	0.21867	0.16334	0.16033	0.07536	0.07317	0.05505	0.15848	0.06975	0.15983	0.11868	0.11856	0.05284	0.15867	0.08095	0.06689	0.15763	0.06912	0.09003	0.06773	0.11764	0.15866
C_arationis'	0.27751	0.25993	0.21654	0.15153	0.14604	0.11573	0.11522	0.11512	0.15414	0.1148	0.15491	0.08226	0.08042	0.11442	0.15454	0.11539	0.11501	0.15429	0.11223	0.11208	0.11288	0.07694	0.15389	0.11401
C_pedi'	0.27842	0.25913	0.21882	0.163	0.15937	0.06194	0.06476	0.06827	0.15811	0.06699	0.15921	0.11726	0.11624	0.06575	0.15736	0.07467	0.0655	0.15641	0.05672	0.087	0.0497	0.11595	0.1577	0.06792	0.11106
C_grimmiae	0.27744	0.25981	0.22112	0.16257	0.16068	0.09881	0.10046	0.09787	0.15926	0.09403	0.15982	0.12046	0.11967	0.09614	0.15826	0.10003	0.0944	0.15737	0.09273	0.06509	0.09301	0.11911	0.1598	0.09474	0.11802	0.09325
C_hypogeia'	0.27921	0.25717	0.22129	0.16373	0.16194	0.07847	0.07663	0.07696	0.15975	0.07336	0.16085	0.12072	0.12023	0.07541	0.16065	0.08112	0.07072	0.15856	0.07165	0.09326	0.07041	0.11895	0.1595	0.07213	0.11671	0.07236	0.09575
C_peredens'	0.2782	0.25832	0.21788	0.16228	0.15933	0.07658	0.07666	0.07718	0.15924	0.07778	0.1601	0.11803	0.11759	0.07475	0.15792	0.07048	0.07539	0.15755	0.07184	0.0878	0.07078	0.11642	0.15848	0.07602	0.11088	0.0691	0.0939	0.07834
C_temeraria'	0.27723	0.25916	0.21772	0.16276	0.15948	0.06532	0.05742	0.06784	0.15704	0.05582	0.1584	0.11725	0.11634	0.06649	0.15641	0.07866	0.05039	0.15603	0.05889	0.08697	0.05953	0.11552	0.15703	0.06572	0.11263	0.0626	0.09192	0.06753	0.07327
P_aspalathi	0.27543	0.2592	0.22082	0.17732	0.17338	0.16323	0.16217	0.16086	0.09031	0.15793	0.09117	0.15336	0.15256	0.15925	0.08805	0.16418	0.15723	0.08727	0.15787	0.15662	0.15687	0.15026	0.05243	0.15698	0.15148	0.15641	0.15803	0.15765	0.15718	0.1557
P_phymatum	0.27717	0.25792	0.21605	0.18361	0.18199	0.15502	0.15586	0.15416	0.13142	0.15057	0.13285	0.15202	0.15124	0.15281	0.13117	0.15637	0.15128	0.13071	0.14964	0.15028	0.15063	0.14879	0.13082	0.14909	0.14804	0.15018	0.15199	0.15206	0.1522	0.14856	0.12771
C_telluris	0.27693	0.25792	0.21562	0.14749	0.14318	0.11652	0.11654	0.11514	0.15223	0.1121	0.15256	0.08008	0.07799	0.11451	0.15132	0.1157	0.11368	0.15132	0.10963	0.11291	0.11065	0.07519	0.15206	0.11235	0.0434	0.11079	0.11463	0.11406	0.11031	0.11006	0.14933	0.14644
P_phenoliruptrix	0.27637	0.2573	0.21674	0.17517	0.17438	0.15764	0.15786	0.15645	0.07488	0.15341	0.07592	0.15066	0.15018	0.15525	0.07356	0.15787	0.15299	0.07287	0.15221	0.1517	0.15224	0.14906	0.09386	0.15235	0.14829	0.15176	0.15421	0.15365	0.15189	0.15102	0.09193	0.12747	0.14611
C_glathei	0.27601	0.25811	0.21245	0.14976	0.14502	0.11975	0.12102	0.11923	0.15388	0.11741	0.15377	0.08904	0.08705	0.11882	0.1532	0.1183	0.11651	0.15214	0.11395	0.11552	0.11436	0.08219	0.15388	0.11631	0.08599	0.11494	0.11829	0.11934	0.11285	0.11559	0.15156	0.14786	0.08374	0.14664
P_phytofirmans	0.27574	0.25716	0.21925	0.17462	0.17231	0.15952	0.15893	0.15723	0.08518	0.15554	0.08682	0.1509	0.15039	0.15653	0.08282	0.15955	0.15384	0.08288	0.15299	0.15413	0.15272	0.14805	0.07399	0.15327	0.14893	0.15189	0.15523	0.15447	0.1532	0.15095	0.06962	0.12664	0.1469	0.08666	0.14958
C_calidae'	0.27655	0.25686	0.21672	0.16269	0.15928	0.06645	0.0672	0.066	0.15674	0.06528	0.15849	0.11646	0.11579	0.06338	0.15675	0.07261	0.06125	0.15607	0.06027	0.08636	0.05975	0.1143	0.15738	0.06451	0.1126	0.06138	0.08976	0.06531	0.07178	0.05928	0.15475	0.14766	0.10973	0.15102	0.11283	0.15225
P_phenazinium	0.27446	0.25685	0.217	0.1793	0.17469	0.16203	0.1623	0.16097	0.11296	0.16038	0.11402	0.15539	0.1554	0.15984	0.11377	0.16244	0.15929	0.11112	0.15659	0.15739	0.15629	0.15108	0.10215	0.15659	0.15156	0.15617	0.15932	0.15829	0.15742	0.15624	0.0989	0.12908	0.14992	0.11125	0.15037	0.10106	0.15537
P_kururiensis	0.27985	0.25217	0.21243	0.18934	0.1869	0.16135	0.16176	0.16014	0.14713	0.15753	0.14802	0.15792	0.15697	0.15891	0.14708	0.15961	0.15807	0.14543	0.15735	0.15533	0.15724	0.15514	0.1479	0.15672	0.15343	0.15697	0.15878	0.15871	0.15569	0.15516	0.14674	0.14003	0.15053	0.13932	0.14913	0.143	0.1538	0.14161
P_terricola	0.27399	0.25644	0.21615	0.17527	0.1723	0.15701	0.15713	0.15682	0.08648	0.15331	0.08728	0.15034	0.14967	0.15554	0.08391	0.15772	0.15249	0.08324	0.15208	0.15207	0.15244	0.14614	0.07858	0.15276	0.14808	0.15183	0.15282	0.15368	0.15293	0.15011	0.07471	0.12699	0.14574	0.08596	0.14587	0.07302	0.15045	0.10364	0.14116
P_graminis	0.27429	0.25602	0.21568	0.17293	0.17183	0.15317	0.15311	0.15129	0.06641	0.14841	0.06846	0.14561	0.14498	0.14964	0.0644	0.15351	0.14743	0.06394	0.14743	0.14576	0.14693	0.14434	0.08754	0.14762	0.14461	0.14613	0.14807	0.14922	0.14809	0.14584	0.08437	0.12326	0.1416	0.06119	0.14308	0.07845	0.14637	0.10685	0.13895	0.07955
P_ginsengiterrae	0.2741	0.25591	0.21716	0.17588	0.17346	0.158	0.15763	0.15748	0.08637	0.15474	0.08797	0.15169	0.15181	0.15635	0.08387	0.1586	0.15297	0.08361	0.15306	0.15436	0.1521	0.14804	0.07536	0.1526	0.14898	0.15166	0.15522	0.15353	0.15327	0.15135	0.07335	0.12623	0.14729	0.08616	0.147	0.06474	0.15092	0.10159	0.1413	0.07558	0.0803
P_xenovorans	0.27368	0.25602	0.21789	0.174	0.17086	0.15784	0.15839	0.1572	0.0852	0.1548	0.08631	0.15018	0.15011	0.15571	0.08274	0.15931	0.15292	0.082	0.15314	0.15333	0.15276	0.14705	0.07467	0.15262	0.14866	0.15206	0.15447	0.15345	0.15336	0.15064	0.07177	0.1269	0.14727	0.08716	0.14753	0.05421	0.15106	0.10248	0.14157	0.07227	0.07906	0.06507
P_hospita	0.27508	0.25442	0.21458	0.17932	0.17613	0.15128	0.15195	0.14954	0.12737	0.14769	0.1283	0.14698	0.1462	0.14765	0.12639	0.15058	0.1471	0.12571	0.14607	0.14625	0.14626	0.14444	0.12384	0.14574	0.14348	0.14601	0.14758	0.14835	0.14787	0.14309	0.1207	0.07196	0.14176	0.12406	0.14326	0.12032	0.14306	0.1224	0.13767	0.12179	0.11885	0.11917	0.1215
P_nodosa	0.27792	0.25138	0.21713	0.19103	0.18712	0.15845	0.15823	0.15755	0.14701	0.15568	0.14847	0.15819	0.15787	0.15676	0.14661	0.15851	0.15426	0.14535	0.15432	0.15514	0.15374	0.15602	0.14724	0.15367	0.15446	0.15435	0.15811	0.15417	0.15351	0.1528	0.14477	0.1375	0.15126	0.13928	0.15228	0.14183	0.152	0.14138	0.13067	0.1404	0.13743	0.13994	0.14063	0.13441
P_sacchari	0.27761	0.25149	0.21701	0.19572	0.18942	0.16167	0.16067	0.15985	0.15043	0.1587	0.15118	0.16129	0.16087	0.15936	0.15134	0.16127	0.15672	0.14829	0.1572	0.15858	0.15765	0.1589	0.151	0.15622	0.15658	0.15707	0.16151	0.15655	0.15655	0.15585	0.14958	0.14207	0.15573	0.1435	0.15622	0.14604	0.15396	0.14483	0.13343	0.14514	0.14219	0.14369	0.14549	0.13994	0.07818
P_sartisoli	0.27173	0.25607	0.21229	0.17557	0.17253	0.15431	0.15361	0.1523	0.11835	0.15095	0.11897	0.14626	0.14526	0.15166	0.11748	0.15478	0.14883	0.11678	0.14899	0.15012	0.14879	0.14322	0.11393	0.14954	0.1425	0.14797	0.15179	0.15108	0.14911	0.14715	0.1109	0.12308	0.13998	0.11508	0.14141	0.11114	0.14727	0.11158	0.13652	0.10864	0.10974	0.11153	0.11019	0.11554	0.13796	0.1423
P_terrae	0.27362	0.25411	0.21446	0.18	0.17642	0.15147	0.15176	0.14964	0.12696	0.14729	0.12761	0.14682	0.14637	0.14722	0.12665	0.15087	0.1466	0.12539	0.14612	0.14552	0.14571	0.14392	0.12401	0.14584	0.14351	0.1452	0.14742	0.14829	0.14763	0.14319	0.12063	0.07204	0.14209	0.12332	0.14309	0.12012	0.14309	0.12193	0.13715	0.12113	0.11847	0.11889	0.12124	0.02491	0.13432	0.13998	0.11534
P_sprentiae	0.27164	0.25578	0.21181	0.18039	0.17915	0.15691	0.15668	0.15659	0.10335	0.15312	0.10474	0.15134	0.15024	0.15514	0.10185	0.15557	0.15289	0.10104	0.15161	0.15239	0.15199	0.1482	0.10207	0.15298	0.14845	0.15215	0.15305	0.15362	0.1513	0.14976	0.09864	0.12734	0.14673	0.10016	0.14612	0.09417	0.14901	0.11621	0.14201	0.09395	0.09491	0.09518	0.09178	0.12334	0.13866	0.14336	0.11695	0.12288
P_heleia	0.27612	0.2517	0.21628	0.19098	0.18752	0.15972	0.1588	0.15852	0.14707	0.15584	0.14826	0.15869	0.15833	0.15723	0.14751	0.15867	0.1543	0.1452	0.15542	0.1545	0.15393	0.15719	0.14808	0.15377	0.15381	0.15525	0.15853	0.15541	0.15419	0.15361	0.1459	0.1386	0.15218	0.1392	0.15265	0.14298	0.15227	0.14313	0.13024	0.14067	0.13776	0.14092	0.14139	0.13614	0.03155	0.08026	0.13856	0.13606	0.13873
P_mimosarum	0.27571	0.2511	0.21397	0.19208	0.18865	0.15902	0.15832	0.15801	0.14944	0.15515	0.15071	0.15855	0.15809	0.15691	0.14952	0.1582	0.15393	0.14678	0.15515	0.15692	0.15422	0.15565	0.14914	0.15412	0.15429	0.15525	0.1592	0.15524	0.15377	0.15246	0.14777	0.13791	0.15235	0.14074	0.1527	0.14324	0.15172	0.14358	0.13054	0.14261	0.13945	0.14215	0.14241	0.13601	0.05319	0.08046	0.13978	0.13591	0.14084
P_caribensis	0.27222	0.25342	0.21262	0.17934	0.17692	0.15118	0.15229	0.14941	0.1271	0.14746	0.12798	0.14764	0.14722	0.14799	0.12758	0.15125	0.14754	0.12604	0.14689	0.14499	0.14638	0.14439	0.12501	0.14574	0.14404	0.14589	0.14755	0.14706	0.14752	0.14337	0.12264	0.07264	0.1426	0.1245	0.14392	0.12212	0.14321	0.12293	0.13708	0.12185	0.11874	0.11899	0.12185	0.03769	0.13459	0.13918	0.11712	0.03742	0.12401
P_ginsengisoli	0.27024	0.25457	0.21419	0.1734	0.1703	0.15489	0.1534	0.15358	0.08366	0.15028	0.08481	0.1479	0.147	0.15261	0.0814	0.15543	0.14939	0.08056	0.14883	0.14957	0.14906	0.14418	0.07584	0.14962	0.14509	0.14794	0.15023	0.15036	0.15002	0.1463	0.0714	0.12328	0.14241	0.08564	0.14472	0.06693	0.14753	0.10087	0.14062	0.0732	0.07721	0.0706	0.06649	0.11647	0.13874	0.144	0.10733	0.11688	0.08423
P_tuberum	0.27157	0.25315	0.21028	0.178	0.17619	0.15337	0.15281	0.15222	0.09893	0.14931	0.10053	0.14824	0.14711	0.15062	0.09792	0.15153	0.14821	0.09689	0.14718	0.14903	0.14829	0.14516	0.0973	0.14884	0.14432	0.14765	0.14943	0.15043	0.14861	0.14579	0.09508	0.1237	0.1422	0.09617	0.14317	0.09107	0.14492	0.11291	0.13824	0.0904	0.09114	0.09049	0.08884	0.12005	0.13539	0.13934	0.114	0.11943	0.04332
P_diazotrophica	0.27269	0.2519	0.20951	0.18007	0.1768	0.14629	0.14756	0.14534	0.12685	0.14372	0.12758	0.14445	0.14384	0.14471	0.12597	0.14622	0.14239	0.1255	0.14131	0.14373	0.14211	0.14144	0.12505	0.14328	0.14009	0.14207	0.14529	0.14502	0.14449	0.14114	0.12361	0.07872	0.13793	0.12203	0.13871	0.12222	0.13906	0.12265	0.13301	0.12062	0.11742	0.11987	0.12222	0.07355	0.13148	0.13696	0.11577	0.07352	0.11998
P_tropica	0.27448	0.24994	0.21352	0.1893	0.18469	0.15473	0.15536	0.15426	0.14492	0.15214	0.1459	0.1559	0.15617	0.15309	0.14563	0.15559	0.15135	0.14374	0.15156	0.15242	0.15085	0.15477	0.1441	0.15078	0.15224	0.15019	0.15563	0.15159	0.15075	0.14872	0.14213	0.13612	0.15003	0.13814	0.15196	0.13865	0.14822	0.13979	0.13303	0.13756	0.1366	0.13862	0.13873	0.13209	0.07823	0.07977	0.13559	0.13228	0.13791
P_acidipaludis'	0.27534	0.2493	0.21318	0.19194	0.1877	0.15853	0.15832	0.15763	0.14967	0.15518	0.15067	0.15924	0.15859	0.15682	0.15034	0.15744	0.15344	0.14865	0.15581	0.15534	0.15507	0.15536	0.14991	0.15475	0.15394	0.1545	0.15769	0.15556	0.15454	0.1528	0.14793	0.13927	0.1519	0.14158	0.15107	0.14485	0.15115	0.14144	0.12904	0.14318	0.14019	0.14172	0.14361	0.13655	0.08397	0.08889	0.1387	0.13626	0.14209
P_oxyphila	0.27558	0.24896	0.21342	0.19273	0.18694	0.15828	0.15805	0.15641	0.14878	0.15637	0.14924	0.15884	0.1581	0.15526	0.14919	0.1569	0.15425	0.14627	0.15526	0.15561	0.15479	0.15536	0.14865	0.1528	0.15327	0.15426	0.15928	0.15394	0.1539	0.15338	0.14769	0.1384	0.15157	0.14095	0.15319	0.14437	0.15063	0.14164	0.13109	0.14311	0.13896	0.14139	0.14301	0.13614	0.07354	0.05559	0.13927	0.13658	0.14066
P_bannensis	0.27395	0.24973	0.2187	0.1918	0.18639	0.16148	0.16127	0.16001	0.14912	0.15744	0.14977	0.16126	0.16118	0.15926	0.14999	0.161	0.15661	0.1467	0.15666	0.15744	0.15638	0.15814	0.14635	0.15649	0.1556	0.15623	0.1599	0.15537	0.1568	0.15363	0.14417	0.13803	0.15439	0.14241	0.15545	0.1426	0.15352	0.14064	0.13755	0.14102	0.14063	0.14008	0.14143	0.13624	0.08146	0.08212	0.13796	0.13569	0.14113
P_monticola	0.26979	0.25322	0.21039	0.17656	0.17478	0.15189	0.1521	0.1502	0.09718	0.14734	0.09885	0.14613	0.14522	0.14877	0.0966	0.15032	0.14731	0.09478	0.14603	0.14801	0.14683	0.14356	0.09553	0.14791	0.1433	0.14637	0.14896	0.14842	0.14708	0.14437	0.09243	0.12194	0.14221	0.09495	0.14158	0.0881	0.14451	0.11044	0.13665	0.08919	0.09004	0.08754	0.08638	0.11716	0.13415	0.13876	0.11173	0.11719	0.05004
P_ferrariae	0.27501	0.24837	0.21213	0.19031	0.18654	0.15686	0.15742	0.15654	0.14794	0.15446	0.14853	0.15723	0.15711	0.15558	0.14844	0.15501	0.15324	0.1455	0.15371	0.15437	0.15348	0.15348	0.14819	0.15279	0.15166	0.15299	0.15814	0.15354	0.15204	0.15166	0.14603	0.13657	0.14978	0.13986	0.14987	0.14302	0.15044	0.14005	0.12751	0.14068	0.13784	0.13982	0.14163	0.13529	0.08122	0.08623	0.13798	0.13501	0.13943
B_thailandensis	0.27012	0.24856	0.20009	0.19297	0.19051	0.15737	0.15885	0.15664	0.15797	0.15382	0.15902	0.15575	0.15482	0.15527	0.1567	0.15512	0.15448	0.15581	0.1529	0.15456	0.15339	0.15257	0.15849	0.154	0.1512	0.15143	0.15605	0.15602	0.15371	0.15239	0.15825	0.14661	0.149	0.1514	0.1466	0.15664	0.1496	0.15532	0.14458	0.15182	0.14744	0.15216	0.15316	0.14383	0.14584	0.14892	0.14274	0.14319	0.14503
B_oklahomensis	0.26984	0.24909	0.2023	0.19192	0.18911	0.15512	0.15632	0.15516	0.1563	0.15192	0.15762	0.15291	0.15147	0.15401	0.15583	0.15453	0.15186	0.15491	0.15087	0.15267	0.15128	0.15042	0.15711	0.15198	0.14816	0.15022	0.15367	0.15417	0.15147	0.14928	0.1545	0.14551	0.14642	0.1494	0.14492	0.15361	0.1472	0.15275	0.14385	0.14962	0.14627	0.15042	0.15044	0.14111	0.14361	0.14724	0.141	0.14078	0.14363
B_mallei	0.2697	0.24929	0.20022	0.19293	0.19086	0.15692	0.15784	0.15565	0.15809	0.15335	0.15948	0.15513	0.15387	0.15418	0.15693	0.15451	0.15328	0.15613	0.15266	0.15397	0.15262	0.15277	0.15904	0.15306	0.15005	0.15134	0.1562	0.15543	0.15294	0.15172	0.15824	0.14694	0.14821	0.1507	0.14582	0.15631	0.14833	0.15642	0.14412	0.15203	0.14737	0.15264	0.15379	0.14455	0.14651	0.14767	0.14363	0.14419	0.14567
B_gladioli	0.27121	0.24714	0.20751	0.20349	0.20021	0.17642	0.17479	0.17526	0.17042	0.17314	0.17026	0.17299	0.17282	0.17481	0.16835	0.17285	0.17133	0.16756	0.17121	0.17323	0.17088	0.1696	0.1653	0.17113	0.16874	0.16914	0.17276	0.17076	0.17081	0.17031	0.16581	0.16431	0.16798	0.16205	0.16327	0.16274	0.16614	0.16091	0.15953	0.15953	0.16	0.15975	0.16022	0.16155	0.15435	0.15437	0.15946	0.16135	0.15766
B_pseudomallei	0.26957	0.24901	0.19978	0.19271	0.19047	0.1568	0.15768	0.15559	0.15801	0.15339	0.15937	0.15484	0.15351	0.15401	0.15695	0.15437	0.15296	0.1561	0.15241	0.15367	0.15233	0.15259	0.1586	0.15279	0.14978	0.15099	0.15592	0.15543	0.15263	0.15166	0.15799	0.14688	0.14804	0.15056	0.14565	0.15623	0.14816	0.15632	0.14379	0.15193	0.14724	0.15236	0.15362	0.14432	0.14618	0.14744	0.14353	0.144	0.1455
B_glumae	0.26997	0.24782	0.20661	0.20179	0.19843	0.17215	0.17164	0.17218	0.16739	0.16947	0.16766	0.16988	0.16907	0.17063	0.16692	0.16964	0.16826	0.16546	0.1682	0.16997	0.16754	0.16582	0.16629	0.16765	0.16565	0.16499	0.17025	0.1684	0.16745	0.16617	0.1654	0.1601	0.16454	0.15995	0.16023	0.16212	0.16322	0.16136	0.15462	0.1582	0.15799	0.15962	0.16002	0.15905	0.15364	0.15432	0.15628	0.15801	0.1543
B_latens	0.26862	0.24836	0.20576	0.19439	0.19129	0.16181	0.16204	0.16113	0.15786	0.15778	0.15816	0.15833	0.15772	0.16022	0.15691	0.16031	0.15757	0.15609	0.15653	0.15818	0.15814	0.15702	0.15682	0.15787	0.15455	0.15671	0.15991	0.15919	0.1575	0.15563	0.15525	0.14697	0.15247	0.15132	0.15094	0.15393	0.15295	0.1539	0.14957	0.15096	0.14867	0.15165	0.15148	0.14349	0.14855	0.15178	0.1437	0.14311	0.14531
B_diffusa	0.26823	0.24713	0.20554	0.19295	0.18968	0.15976	0.16054	0.15924	0.15507	0.15654	0.15603	0.15733	0.15607	0.15899	0.1539	0.15789	0.15506	0.15451	0.15496	0.15688	0.15528	0.15477	0.15381	0.15577	0.15235	0.1539	0.15784	0.15675	0.15528	0.15355	0.15225	0.14558	0.1514	0.1498	0.14941	0.15133	0.15129	0.15205	0.14771	0.14796	0.14655	0.14887	0.14831	0.14212	0.14532	0.14972	0.14212	0.14125	0.14357
B_contaminans	0.26822	0.24704	0.20845	0.19457	0.19102	0.16309	0.16282	0.1622	0.15663	0.1588	0.15754	0.15924	0.15827	0.16144	0.15692	0.16123	0.1589	0.15548	0.15731	0.16153	0.15784	0.15651	0.15514	0.15839	0.15528	0.15641	0.16149	0.15881	0.15822	0.15622	0.15308	0.14613	0.15425	0.1516	0.15213	0.15174	0.15359	0.15111	0.14957	0.1498	0.1476	0.14892	0.14993	0.14253	0.14586	0.1487	0.14276	0.14252	0.14439
B_lata	0.2681	0.24639	0.20797	0.19365	0.1905	0.16193	0.16176	0.16113	0.15546	0.15769	0.15652	0.15828	0.15776	0.16005	0.15587	0.16005	0.15765	0.15404	0.15663	0.15956	0.15687	0.15584	0.15418	0.1577	0.1536	0.15552	0.16024	0.15779	0.15684	0.15516	0.15204	0.14598	0.15333	0.15074	0.15196	0.15079	0.15213	0.15043	0.14929	0.14879	0.14599	0.14813	0.14836	0.14214	0.14563	0.14855	0.14301	0.14161	0.14409
P_caballeronis	0.26697	0.24779	0.19901	0.18478	0.18081	0.14915	0.14873	0.14786	0.13868	0.14517	0.13947	0.14677	0.14568	0.14708	0.1389	0.14866	0.14493	0.1372	0.14446	0.14653	0.14502	0.14149	0.14017	0.1452	0.14127	0.14359	0.14732	0.14783	0.14379	0.14267	0.13754	0.13059	0.13877	0.13318	0.13789	0.13636	0.14209	0.13573	0.12173	0.13126	0.12943	0.13338	0.13381	0.126	0.10778	0.11389	0.12628	0.12653	0.12667
B_territorii	0.26761	0.24645	0.20411	0.19163	0.1888	0.15849	0.15941	0.15847	0.15355	0.1557	0.15427	0.15701	0.15534	0.15751	0.15291	0.15699	0.15447	0.15258	0.15408	0.15641	0.15472	0.15392	0.15357	0.15472	0.15113	0.15305	0.15719	0.1556	0.15451	0.1528	0.15145	0.14431	0.15018	0.1484	0.14871	0.15037	0.1502	0.15074	0.14707	0.14697	0.1449	0.1476	0.1476	0.14043	0.14468	0.14801	0.1412	0.14041	0.14224
B_plantarii	0.26901	0.24501	0.20601	0.19913	0.19673	0.16897	0.16863	0.16775	0.16427	0.16574	0.16487	0.16654	0.16592	0.16678	0.16364	0.1662	0.16532	0.16236	0.16444	0.1663	0.16428	0.16279	0.16263	0.16413	0.16156	0.16169	0.16647	0.16524	0.16388	0.16325	0.16291	0.15732	0.15976	0.15654	0.15748	0.15909	0.15995	0.15844	0.15315	0.15498	0.15458	0.15595	0.15669	0.15539	0.15048	0.1513	0.15325	0.15437	0.15178
B_cepacia	0.26748	0.24593	0.20699	0.19206	0.18953	0.16024	0.15988	0.15916	0.15433	0.15625	0.15529	0.15693	0.15616	0.15863	0.15434	0.15792	0.15604	0.15323	0.15522	0.15774	0.15552	0.15459	0.15322	0.15622	0.15184	0.1535	0.15873	0.15675	0.15557	0.1536	0.15179	0.14457	0.1513	0.14937	0.14958	0.15021	0.15051	0.14867	0.14705	0.14782	0.14523	0.1475	0.14765	0.14069	0.1448	0.14772	0.14137	0.14013	0.14212
B_dolosa	0.26588	0.2477	0.20262	0.19077	0.1888	0.15638	0.15834	0.15475	0.15448	0.15195	0.1556	0.15448	0.15298	0.15406	0.15379	0.15364	0.15199	0.1534	0.15132	0.15382	0.15176	0.15155	0.15537	0.15245	0.14921	0.15118	0.15524	0.15408	0.15155	0.15051	0.15297	0.14382	0.14798	0.1483	0.14596	0.15141	0.14745	0.15393	0.14498	0.14817	0.14471	0.14965	0.14994	0.14095	0.14496	0.14845	0.14204	0.14082	0.14126
B_pyrrocinia	0.26664	0.24638	0.20595	0.19273	0.18839	0.15973	0.15971	0.16025	0.15484	0.15622	0.15562	0.15646	0.15605	0.15875	0.15499	0.1569	0.15579	0.15356	0.15556	0.15793	0.15473	0.15472	0.15347	0.15594	0.15165	0.15395	0.15893	0.15603	0.15543	0.15382	0.1517	0.14455	0.15108	0.14891	0.1493	0.15044	0.15057	0.15015	0.14645	0.14777	0.14595	0.14762	0.14763	0.14022	0.14396	0.1476	0.14076	0.14009	0.14267
B_stabilis	0.26726	0.24582	0.20644	0.19263	0.18894	0.16029	0.16022	0.16048	0.15552	0.15666	0.15626	0.15649	0.15599	0.15901	0.15524	0.15704	0.15607	0.15402	0.15578	0.158	0.1548	0.15473	0.15361	0.15615	0.15158	0.15401	0.15916	0.15622	0.1557	0.15426	0.15204	0.14468	0.15102	0.14932	0.14934	0.15079	0.15085	0.15066	0.14649	0.14823	0.14598	0.14801	0.14772	0.14064	0.14387	0.14728	0.14062	0.14058	0.1428
B_ambifaria	0.26711	0.24575	0.20484	0.19344	0.18914	0.16018	0.15969	0.159	0.1545	0.15601	0.15525	0.15728	0.15571	0.15855	0.15489	0.15771	0.1557	0.15382	0.1551	0.15672	0.15559	0.15371	0.15457	0.15578	0.15199	0.15374	0.15837	0.15612	0.15458	0.15299	0.15221	0.14558	0.15157	0.15041	0.1486	0.15158	0.15054	0.15116	0.1477	0.14921	0.14626	0.14794	0.1488	0.14154	0.14468	0.14858	0.14223	0.14099	0.14225
Cu_metallidurans	0.3181	0.19348	0.28482	0.28243	0.27988	0.26415	0.2627	0.26194	0.26257	0.26207	0.26284	0.2635	0.26299	0.26182	0.26229	0.26164	0.26027	0.26149	0.25881	0.25974	0.25875	0.25942	0.25894	0.26039	0.25897	0.2581	0.26087	0.25747	0.25963	0.258	0.25894	0.25754	0.25745	0.25771	0.25506	0.25553	0.25674	0.25558	0.25422	0.25609	0.25639	0.25299	0.25414	0.2541	0.24858	0.24865	0.25511	0.25293	0.25492
B_multivorans	0.26655	0.24564	0.2014	0.19152	0.18852	0.1564	0.15679	0.15548	0.1544	0.15179	0.1552	0.15371	0.15305	0.15441	0.15393	0.15212	0.15213	0.15346	0.1514	0.15208	0.15197	0.15225	0.15453	0.15192	0.14931	0.15102	0.15433	0.15273	0.15225	0.15003	0.15194	0.14307	0.14668	0.14864	0.14718	0.15031	0.14739	0.15161	0.14478	0.14814	0.14535	0.14804	0.14831	0.1394	0.14403	0.14686	0.14159	0.13954	0.14104
B_vietnamiensis	0.26626	0.24498	0.20334	0.192	0.18741	0.15783	0.15825	0.15636	0.15329	0.15457	0.15413	0.15397	0.1527	0.15532	0.1532	0.15522	0.15415	0.15184	0.15397	0.15457	0.15442	0.15241	0.15413	0.15332	0.14958	0.15305	0.15584	0.15496	0.15347	0.15113	0.15097	0.14394	0.14868	0.14765	0.14758	0.14973	0.14917	0.1505	0.14444	0.14747	0.14473	0.14777	0.14748	0.14068	0.14273	0.14546	0.14043	0.1405	0.14075
B_seminalis	0.2664	0.24456	0.2036	0.19256	0.18853	0.15916	0.15925	0.15825	0.15408	0.15489	0.15543	0.15536	0.1543	0.15721	0.15376	0.15673	0.15463	0.15298	0.15367	0.15632	0.15431	0.15231	0.15337	0.15387	0.15014	0.15349	0.15724	0.15524	0.15423	0.15257	0.15138	0.14391	0.15012	0.1481	0.14691	0.14917	0.14931	0.14938	0.145	0.14645	0.145	0.14625	0.14692	0.14026	0.14329	0.14657	0.13998	0.13977	0.14171
B_cenocepacia	0.26568	0.24495	0.20414	0.19163	0.18766	0.15844	0.15876	0.15694	0.15464	0.15379	0.15551	0.15486	0.15423	0.15679	0.15382	0.15602	0.15403	0.15329	0.15324	0.15544	0.1537	0.15209	0.15334	0.15376	0.14979	0.15295	0.15721	0.15444	0.15392	0.15215	0.15165	0.14379	0.14872	0.14797	0.14707	0.14956	0.1491	0.14868	0.14507	0.14742	0.14483	0.1472	0.14752	0.14046	0.14291	0.14536	0.13982	0.1401	0.14114
B_ubonensis	0.26752	0.24316	0.19996	0.19218	0.1885	0.15606	0.15612	0.15443	0.15421	0.15316	0.1553	0.15416	0.15283	0.15322	0.1534	0.15224	0.15178	0.15299	0.15174	0.15404	0.15111	0.15079	0.15289	0.15208	0.14939	0.14961	0.15496	0.15291	0.15149	0.14894	0.15159	0.14168	0.14784	0.14796	0.14443	0.14949	0.14619	0.14874	0.14353	0.14727	0.1448	0.1466	0.14623	0.1398	0.14257	0.14548	0.13935	0.13946	0.14023
B_anthina	0.26545	0.24375	0.20265	0.19078	0.1879	0.15651	0.15709	0.15535	0.1531	0.15288	0.15398	0.15325	0.15209	0.15464	0.1529	0.15478	0.15279	0.15182	0.15189	0.15387	0.15184	0.15033	0.1525	0.15225	0.1485	0.15159	0.15522	0.15322	0.15294	0.15063	0.15065	0.143	0.14715	0.14691	0.14523	0.14918	0.1475	0.14855	0.14364	0.1458	0.14413	0.14595	0.14683	0.13883	0.14197	0.14528	0.13879	0.13884	0.14014
B_stagnalis	0.266	0.24256	0.20063	0.18968	0.18769	0.15577	0.15607	0.15462	0.15258	0.15261	0.15368	0.15314	0.15214	0.15425	0.15229	0.15277	0.15208	0.1517	0.15079	0.15355	0.15126	0.15052	0.15198	0.15149	0.14853	0.14948	0.15438	0.15291	0.15146	0.14959	0.1508	0.14236	0.14663	0.14637	0.14399	0.1489	0.14596	0.14803	0.14381	0.14595	0.14349	0.14549	0.14551	0.13933	0.14017	0.14325	0.13903	0.13881	0.13892
B_pseudomultivorans	0.26424	0.24167	0.19927	0.18938	0.18735	0.1563	0.15596	0.1554	0.15241	0.15269	0.1537	0.15393	0.15266	0.15429	0.15178	0.15258	0.15175	0.15134	0.15148	0.1543	0.15152	0.15092	0.1513	0.15139	0.14836	0.15019	0.15496	0.15254	0.15151	0.14987	0.14993	0.14227	0.14761	0.14608	0.14556	0.1485	0.14676	0.14742	0.14379	0.14426	0.1433	0.14469	0.14522	0.13884	0.14069	0.14362	0.13879	0.13906	0.13871
Cu_necator	0.31086	0.18033	0.27319	0.2772	0.27312	0.25747	0.25751	0.25533	0.25523	0.25634	0.25597	0.25573	0.2557	0.25459	0.25681	0.25301	0.25578	0.25382	0.2536	0.25402	0.25354	0.25045	0.25463	0.25158	0.2506	0.25209	0.25408	0.25003	0.25081	0.25251	0.25319	0.25021	0.2491	0.24771	0.2458	0.24954	0.24937	0.24599	0.24377	0.24935	0.24882	0.24709	0.24744	0.24866	0.24158	0.24088	0.24944	0.24758	0.24788
Cu_nantongensis	0.30868	0.18079	0.26891	0.27518	0.27267	0.25252	0.25244	0.25165	0.25373	0.25081	0.25421	0.25269	0.25172	0.25049	0.25508	0.24821	0.25053	0.25332	0.2479	0.25043	0.24876	0.24792	0.25254	0.2477	0.24653	0.24761	0.24969	0.24495	0.24673	0.24675	0.25199	0.24709	0.24559	0.24576	0.24112	0.24828	0.24439	0.24452	0.24043	0.24747	0.24586	0.24557	0.24573	0.24674	0.23929	0.23709	0.24511	0.24575	0.24332
Ra_solanacearum	0.31304	0.10209	0.27347	0.27664	0.27475	0.25713	0.25543	0.25566	0.25556	0.25629	0.25591	0.25537	0.25457	0.25442	0.25738	0.25269	0.25526	0.25483	0.25365	0.25271	0.25286	0.2519	0.2551	0.25181	0.25015	0.25142	0.25302	0.25132	0.25052	0.25294	0.2542	0.25037	0.25005	0.24906	0.24813	0.25217	0.2484	0.25028	0.24061	0.24896	0.24858	0.24905	0.24857	0.24824	0.24193	0.24199	0.24787	0.24873	0.24748
Ra_mannitolytica	0.31458	0.08453	0.28012	0.27709	0.27275	0.25512	0.25462	0.25356	0.25568	0.25345	0.25654	0.25464	0.25371	0.2523	0.25532	0.25105	0.25323	0.25454	0.25186	0.25242	0.25117	0.25192	0.25535	0.25011	0.25039	0.24965	0.25218	0.24937	0.25025	0.25062	0.25447	0.24931	0.24953	0.25001	0.24797	0.25167	0.24799	0.25069	0.2428	0.24954	0.24933	0.24926	0.25007	0.2475	0.24199	0.24161	0.24845	0.24682	0.24886
[truncated: 42 more columns]

## Sheet: 3rd_nucleotide
Tree	caption:	Phylogenetic	tree	from	100	aligned	sequences	of	26676	sites,	based
on	the	FastME	algorithm	(Desper	and	Gascuel	2002,	2004),	with	branch	evaluation
by	the	balanced	method	and	with	the	initial	tree	generated	by	the	GME	method.
The	final	tree	results	from	evaluating	candidate	trees	generated	by	extensive
NNI	(nearest	neighbor	interchange).	We	used	the	P	distance	The	tree	length	(sum
of	branch	lengths)	is	4.01718,	and	branch	lengths	are	proportional	to	the	number
of	substitutions	per	site.	The	tree	is	rooted	by	outgroup	Ra_solanacearum.
References:
Desper,	R.,	and	O.	Gascuel.	2002	Fast	and	accurate	phylogeny	reconstruction	algorithms	based	on	the	minimum-evolution	principle.	Journal	of	Computational	Biology	9:687-705.
Desper,	R.,	and	O.	Gascuel.	2004	Theoretical	foundation	of	the	balanced	minimum	evolution	method	of	phylogenetic	inference	and	its	relationship	to	weighted	least-squares	tree	fitting.	Mol	Biol	Evol	21:587-98.
Xia,	X.	2013	DAMBE5:	A	comprehensive	software	package	for	data	analysis	in	molecular	biology	and	evolution.	Molecular	Biology	and	Evolution	30:1720-1728.
Distance	matrix:
92
Ro_andropogonis
Cu_metallidurans	0.28924
P_rhizoxinica	0.27775	0.26328
C_sordidicola	0.27488	0.26421	0.24461
C_udeis	0.27278	0.26028	0.2426	0.12653
P_dilworthii	0.26492	0.24793	0.22461	0.19107	0.18912
C_turbans'	0.26516	0.24807	0.22782	0.18492	0.18107	0.17704
P_kirstenboschensis	0.2643	0.24692	0.22506	0.19209	0.19001	0.069	0.17693
P_caledonica	0.26439	0.24667	0.22556	0.19225	0.19147	0.07544	0.17895	0.04206
C_catudaia'	0.26491	0.24643	0.22517	0.18259	0.18113	0.17579	0.0906	0.17489	0.17696
C_glebae'	0.2641	0.24693	0.22507	0.18295	0.18108	0.17625	0.0849	0.1756	0.17812	0.08893
P_bryophila	0.26381	0.24602	0.22529	0.19114	0.19064	0.07343	0.17758	0.04175	0.02431	0.17627	0.17679
C_arvi'	0.26411	0.24541	0.22485	0.1805	0.18038	0.17451	0.08743	0.17322	0.17632	0.0387	0.0873	0.1745
P_fungorum	0.26289	0.24579	0.22483	0.19122	0.18596	0.10827	0.17754	0.1079	0.11203	0.17771	0.17694	0.11085	0.17582
C_fortuita'	0.26199	0.24621	0.22353	0.18114	0.17967	0.17179	0.08826	0.17307	0.17499	0.08858	0.08059	0.17366	0.0875	0.17331
C_ptereochthonis'	0.26391	0.24441	0.22396	0.18617	0.1835	0.17835	0.09485	0.17797	0.18029	0.09597	0.09787	0.1788	0.0946	0.18021	0.0993
C_grimmiae	0.26288	0.24459	0.22502	0.18001	0.17821	0.17279	0.11845	0.17094	0.1726	0.11615	0.11656	0.1718	0.11387	0.17469	0.11174	0.11611
C_humi	0.26224	0.24504	0.22208	0.16493	0.15955	0.16905	0.1409	0.16714	0.17008	0.13864	0.13974	0.16939	0.13914	0.16886	0.13655	0.13963	0.13972
C_cordobensis	0.26242	0.2449	0.22137	0.17912	0.17697	0.1714	0.09176	0.17155	0.1737	0.06727	0.08972	0.17218	0.06556	0.17214	0.08485	0.09618	0.11242	0.13453
C_megalochromosomata	0.26343	0.24347	0.22445	0.17879	0.17672	0.17186	0.06823	0.17149	0.17277	0.08555	0.08033	0.17197	0.08367	0.17197	0.07862	0.09164	0.10944	0.13345	0.08216
C_jiangsuensis	0.26275	0.24419	0.22532	0.17818	0.17569	0.17405	0.05834	0.17316	0.17424	0.08717	0.08101	0.17382	0.08503	0.17272	0.0788	0.09419	0.11039	0.13447	0.08489	0.05695
P_aspalathi	0.26171	0.24426	0.22536	0.18886	0.18611	0.10405	0.17719	0.10374	0.10682	0.17436	0.17443	0.10572	0.17377	0.06636	0.17103	0.17797	0.1729	0.16593	0.17054	0.17117	0.17283
C_consitans'	0.26412	0.24264	0.2225	0.17968	0.17838	0.16978	0.11144	0.16925	0.16959	0.10844	0.10902	0.16902	0.10679	0.173	0.10819	0.1118	0.08106	0.13549	0.10701	0.10563	0.1049	0.17084
P_phymatum	0.26291	0.24337	0.22127	0.19462	0.19433	0.14695	0.16996	0.14784	0.14976	0.16937	0.16929	0.14908	0.16756	0.14683	0.16385	0.16927	0.16499	0.16411	0.16227	0.16466	0.16558	0.14189	0.16355
C_pedi	0.26317	0.24337	0.22487	0.17862	0.17656	0.17217	0.07745	0.17031	0.17338	0.08495	0.08078	0.17163	0.08395	0.17117	0.08292	0.0916	0.11054	0.13597	0.08437	0.06208	0.07174	0.16984	0.10485	0.16529
P_phenoliruptrix	0.26266	0.24216	0.22209	0.18689	0.1879	0.09147	0.17085	0.09068	0.09394	0.1709	0.16922	0.09231	0.16997	0.11282	0.16643	0.17157	0.16929	0.16319	0.16515	0.16612	0.16675	0.10883	0.16593	0.14349	0.16672
C_zhejiangensis	0.26104	0.24377	0.22231	0.17924	0.17827	0.17084	0.08343	0.17043	0.17305	0.08474	0.06918	0.171	0.0821	0.17058	0.06835	0.09527	0.11113	0.13594	0.08177	0.07543	0.07686	0.16943	0.10332	0.16363	0.08106	0.16529
P_terricola	0.26139	0.24258	0.22188	0.18704	0.18484	0.10025	0.17013	0.0993	0.10446	0.17007	0.16761	0.10285	0.16886	0.09435	0.16545	0.17041	0.16745	0.16211	0.16515	0.16575	0.16528	0.0878	0.16368	0.14172	0.16444	0.10273	0.16331
C_terrestris	0.26125	0.24313	0.22132	0.16584	0.15882	0.16787	0.13846	0.16733	0.16939	0.13659	0.13738	0.16863	0.13663	0.16711	0.13415	0.13868	0.13778	0.0418	0.13256	0.13101	0.13292	0.16502	0.13282	0.16266	0.13373	0.16247	0.13229	0.16104
C_temeraria'	0.26084	0.24282	0.22262	0.17855	0.17621	0.16959	0.08138	0.17032	0.17203	0.08333	0.06907	0.17081	0.0826	0.16962	0.06858	0.0955	0.10798	0.13457	0.08082	0.07375	0.07283	0.16848	0.10165	0.16336	0.07957	0.16404	0.06166	0.1627	0.13237
P_graminis	0.26045	0.24255	0.22004	0.18507	0.18456	0.08069	0.16762	0.0808	0.08582	0.16653	0.16512	0.08259	0.1642	0.10508	0.16176	0.1685	0.16325	0.15837	0.16093	0.16088	0.16216	0.10014	0.15978	0.13943	0.16023	0.07651	0.16078	0.09511	0.15735	0.1591
C_hypogeia	0.26079	0.24177	0.22652	0.18057	0.17645	0.17425	0.09574	0.17231	0.17416	0.09454	0.09341	0.17325	0.09395	0.17325	0.09123	0.09799	0.11382	0.13797	0.08943	0.08762	0.08902	0.17177	0.11205	0.16806	0.08775	0.168	0.08698	0.16799	0.13644	0.08439	0.1641
C_arationis'	0.26074	0.24173	0.21796	0.16821	0.16231	0.16846	0.13357	0.16827	0.16861	0.13037	0.13132	0.1677	0.13089	0.16788	0.13177	0.13126	0.13867	0.09991	0.13002	0.1297	0.12989	0.16526	0.13014	0.16117	0.12873	0.16172	0.13109	0.16143	0.09637	0.12804	0.15903	0.13346
C_calidae'	0.26081	0.24161	0.22212	0.17844	0.1758	0.16982	0.0815	0.16991	0.17188	0.08082	0.08196	0.1693	0.07903	0.17119	0.08142	0.08812	0.10764	0.13423	0.08071	0.07547	0.07576	0.16773	0.10321	0.16268	0.07794	0.16511	0.07523	0.16404	0.1321	0.0736	0.16124	0.08394	0.12888
C_peredens'	0.2612	0.24084	0.22122	0.17704	0.17552	0.17006	0.09281	0.17034	0.17219	0.09199	0.09241	0.17147	0.09036	0.17196	0.09271	0.08451	0.10959	0.13231	0.09035	0.08539	0.08771	0.1704	0.10398	0.16399	0.0842	0.16443	0.08909	0.1647	0.1314	0.08799	0.16135	0.09513	0.12616	0.08696
P_phytofirmans	0.26087	0.23976	0.22125	0.18582	0.18292	0.09797	0.17058	0.09847	0.10207	0.16919	0.16808	0.09987	0.16906	0.08991	0.16643	0.17108	0.16769	0.16308	0.1645	0.16456	0.16443	0.08274	0.16593	0.14124	0.16239	0.10279	0.16343	0.08519	0.16202	0.16058	0.09238	0.16633	0.16165	0.1642	0.16378
P_phenazinium	0.26006	0.24022	0.22111	0.1918	0.18759	0.13001	0.1746	0.12635	0.12894	0.17427	0.17393	0.12864	0.1736	0.11803	0.17209	0.17429	0.17357	0.1688	0.16864	0.16872	0.17104	0.11351	0.16993	0.14377	0.16844	0.12677	0.17008	0.1185	0.16846	0.1681	0.12252	0.17196	0.16462	0.16795	0.16957	0.1148
C_choica	0.25969	0.24064	0.21883	0.16391	0.15758	0.16811	0.13954	0.1678	0.16853	0.13649	0.13712	0.16811	0.13588	0.16758	0.1353	0.13862	0.13912	0.09156	0.1331	0.13232	0.133	0.16583	0.13405	0.16256	0.13458	0.16416	0.13203	0.16094	0.08977	0.1315	0.16055	0.13649	0.09231	0.13219	0.13133	0.16294	0.16494
P_ginsengiterrae	0.26015	0.23957	0.2214	0.18848	0.18604	0.10009	0.17104	0.10087	0.10454	0.17189	0.17025	0.10253	0.17145	0.09227	0.16772	0.17283	0.16925	0.16479	0.16727	0.16726	0.16789	0.08877	0.16749	0.14235	0.16459	0.10283	0.16579	0.08933	0.16483	0.16404	0.09664	0.16694	0.16271	0.1648	0.16572	0.07757	0.11647	0.16385
P_xenovorans	0.26063	0.23892	0.22102	0.18517	0.18128	0.09782	0.16841	0.09668	0.10158	0.16968	0.16807	0.09987	0.16798	0.09121	0.167	0.17058	0.16727	0.16136	0.16487	0.16508	0.16549	0.0846	0.1649	0.14242	0.16421	0.10423	0.16316	0.0847	0.16106	0.16092	0.09516	0.16575	0.16153	0.16278	0.16454	0.06351	0.1159	0.16069	0.07795
P_kururiensis	0.26303	0.23681	0.21784	0.19931	0.19871	0.16147	0.17477	0.16004	0.16338	0.17443	0.17305	0.16223	0.17273	0.1628	0.17131	0.1716	0.17317	0.16948	0.16863	0.17101	0.17055	0.16215	0.16639	0.15453	0.17094	0.1522	0.17104	0.15624	0.1668	0.16767	0.15331	0.17229	0.16506	0.16755	0.16536	0.15618	0.15662	0.16743	0.15652	0.15446
C_telluris	0.25974	0.23877	0.218	0.16399	0.15798	0.16558	0.13256	0.16567	0.16648	0.12992	0.13135	0.16606	0.12988	0.16515	0.1279	0.13003	0.13184	0.09555	0.12619	0.12693	0.12454	0.16166	0.12885	0.15908	0.1275	0.15907	0.12859	0.15731	0.09258	0.12414	0.15459	0.13039	0.0534	0.12463	0.12408	0.15858	0.16118	0.08962	0.15968	0.15937	0.16147
P_sartisoli	0.25759	0.24018	0.21645	0.18911	0.18612	0.13254	0.1662	0.13209	0.13455	0.16488	0.16565	0.13394	0.16471	0.12938	0.16337	0.16637	0.16643	0.15805	0.16146	0.16338	0.16277	0.1247	0.16248	0.13759	0.16168	0.1309	0.16013	0.12283	0.15531	0.15941	0.12383	0.16422	0.1542	0.15884	0.16064	0.1236	0.12734	0.15483	0.12542	0.12238	0.1525	0.15108
C_glathei	0.25996	0.23803	0.21523	0.1667	0.16223	0.16611	0.13906	0.16537	0.16733	0.13734	0.13771	0.16672	0.13677	0.16725	0.13403	0.13506	0.13861	0.1071	0.13308	0.13116	0.13165	0.16482	0.13335	0.16128	0.13446	0.15908	0.1327	0.15873	0.1036	0.13236	0.15703	0.13773	0.10224	0.13034	0.12625	0.1595	0.16358	0.0984	0.15885	0.15884	0.1597	0.09812	0.15458
P_terrae	0.25912	0.2375	0.21849	0.19206	0.18812	0.14226	0.16672	0.14144	0.14367	0.16631	0.16764	0.14298	0.16279	0.14108	0.16129	0.16495	0.16411	0.16105	0.16047	0.16157	0.1623	0.13629	0.16107	0.08709	0.16121	0.13902	0.16091	0.13753	0.15949	0.15871	0.13397	0.16466	0.15876	0.15978	0.16062	0.13503	0.13685	0.15886	0.13465	0.13629	0.15449	0.1545	0.13055	0.15773
P_hospita	0.25858	0.23794	0.2184	0.19096	0.18702	0.14163	0.16576	0.14169	0.14441	0.16513	0.16691	0.14376	0.16289	0.14037	0.16193	0.16361	0.16361	0.16085	0.15974	0.16179	0.16122	0.1352	0.16098	0.08641	0.16192	0.13889	0.16094	0.1374	0.15895	0.15722	0.13354	0.16473	0.15796	0.15901	0.16023	0.13467	0.13698	0.15843	0.13448	0.13558	0.15348	0.15381	0.13065	0.15711	0.0328
P_mimosarum	0.26169	0.23502	0.2172	0.20147	0.19951	0.16354	0.17022	0.1605	0.16556	0.17038	0.16832	0.16385	0.16956	0.1635	0.16655	0.16925	0.17346	0.16938	0.16576	0.16645	0.16805	0.16046	0.16916	0.15152	0.16661	0.15373	0.1645	0.15684	0.16801	0.16408	0.15304	0.16696	0.16442	0.16454	0.16362	0.15396	0.15604	0.16638	0.15616	0.15426	0.14413	0.16214	0.15388	0.16267	0.15	0.14858
P_caribensis	0.25721	0.2391	0.21735	0.19115	0.18812	0.14458	0.16603	0.14274	0.14534	0.16506	0.16768	0.14405	0.16325	0.14317	0.16133	0.1656	0.16312	0.16189	0.16005	0.16241	0.16321	0.13929	0.15845	0.08721	0.16098	0.14157	0.16091	0.13922	0.15995	0.15757	0.13519	0.16276	0.15849	0.15894	0.1604	0.13811	0.1392	0.1589	0.13473	0.13743	0.15368	0.15503	0.13223	0.15899	0.04753	0.04561	0.15
P_sacchari	0.26356	0.23255	0.21996	0.2047	0.19962	0.16544	0.17124	0.1621	0.16518	0.17107	0.16844	0.16487	0.17074	0.16354	0.16876	0.17001	0.17357	0.16953	0.16553	0.1687	0.16729	0.16213	0.16855	0.15557	0.16745	0.15715	0.1658	0.15879	0.16755	0.16515	0.1559	0.16722	0.16331	0.16424	0.16431	0.15688	0.15849	0.16634	0.15673	0.15761	0.14689	0.16176	0.15518	0.16477	0.15427	0.15289	0.09463	0.15278
P_diazotrophica	0.25775	0.23796	0.21446	0.19173	0.1876	0.14208	0.16026	0.14161	0.1436	0.16065	0.16042	0.14276	0.15938	0.14177	0.15758	0.16013	0.161	0.15749	0.15679	0.15691	0.15569	0.13968	0.15761	0.09374	0.15593	0.13822	0.15424	0.1362	0.15555	0.15473	0.13379	0.16069	0.15344	0.15321	0.15657	0.13748	0.13875	0.15397	0.13516	0.13778	0.14871	0.1501	0.13158	0.15159	0.08968	0.08903	0.14536	0.09013	0.14929
P_nodosa	0.26205	0.23332	0.22033	0.19878	0.1967	0.15981	0.16946	0.1577	0.16133	0.16955	0.16783	0.15939	0.16858	0.16027	0.16659	0.16872	0.17122	0.16862	0.16405	0.16482	0.1663	0.15711	0.16665	0.15011	0.16505	0.15167	0.16267	0.15327	0.1674	0.16359	0.15075	0.16464	0.16183	0.16381	0.16313	0.15235	0.15211	0.16494	0.1525	0.15144	0.14416	0.15857	0.15125	0.16195	0.14934	0.14815	0.06473	0.14957	0.09139
P_heleia	0.25993	0.23532	0.21949	0.19922	0.19779	0.16114	0.17227	0.15778	0.1616	0.17084	0.16908	0.15985	0.16922	0.16243	0.16716	0.16982	0.17281	0.16862	0.16489	0.16706	0.16828	0.15951	0.16634	0.15179	0.16733	0.15243	0.16431	0.15369	0.16744	0.16488	0.15209	0.16684	0.16091	0.1648	0.16431	0.15338	0.15505	0.16627	0.15384	0.15239	0.14459	0.15921	0.15301	0.16203	0.15178	0.15014	0.06932	0.15106	0.0936
P_sprentiae	0.25649	0.238	0.21501	0.18911	0.19119	0.11893	0.16916	0.11709	0.12209	0.16929	0.16815	0.12023	0.1676	0.11749	0.1652	0.1682	0.16733	0.16226	0.16529	0.16533	0.16465	0.11244	0.16404	0.13927	0.16499	0.11673	0.16376	0.1082	0.16048	0.16152	0.11004	0.16656	0.16078	0.16107	0.16293	0.10977	0.13001	0.16064	0.1103	0.10608	0.15668	0.15772	0.13011	0.15788	0.13682	0.13582	0.15221	0.1374	0.15602
P_ginsengisoli	0.25682	0.23629	0.21817	0.18308	0.18124	0.0985	0.16636	0.09759	0.10188	0.16538	0.16359	0.09991	0.16487	0.09337	0.16095	0.16712	0.16328	0.15866	0.16054	0.16189	0.16085	0.08604	0.16113	0.13642	0.16082	0.10328	0.15962	0.08611	0.15722	0.15666	0.09314	0.16287	0.15727	0.16001	0.16104	0.08041	0.11472	0.15666	0.08687	0.08007	0.15377	0.15412	0.11835	0.15607	0.13062	0.12908	0.15285	0.13245	0.15548
P_acidipaludis'	0.26004	0.23225	0.2158	0.19957	0.1946	0.16357	0.16812	0.16198	0.16472	0.16829	0.16714	0.16327	0.1677	0.16342	0.16461	0.16567	0.16958	0.16847	0.16458	0.16504	0.1663	0.16171	0.16604	0.15122	0.16482	0.15429	0.16184	0.15584	0.16714	0.16248	0.15457	0.16696	0.16209	0.16191	0.16332	0.15623	0.153	0.16304	0.15524	0.15517	0.14018	0.15982	0.15099	0.16016	0.14874	0.14793	0.10026	0.14836	0.10311
B_mallei	0.25628	0.23527	0.20421	0.20266	0.19901	0.16954	0.16603	0.16846	0.17238	0.16547	0.16707	0.17097	0.16378	0.17287	0.16292	0.16327	0.16682	0.16464	0.16156	0.1627	0.1627	0.17108	0.16425	0.15726	0.1617	0.16321	0.1614	0.16486	0.16087	0.16254	0.15933	0.16637	0.16034	0.15912	0.15955	0.16853	0.16921	0.16218	0.16503	0.16548	0.15848	0.15738	0.15425	0.15591	0.15589	0.15515	0.15512	0.15634	0.15658
P_bannensis	0.26068	0.2302	0.2225	0.20122	0.19569	0.16309	0.17081	0.15985	0.16282	0.16984	0.17105	0.1624	0.17012	0.15928	0.16717	0.16925	0.17172	0.17094	0.16558	0.16669	0.16688	0.15669	0.16743	0.15077	0.16542	0.15525	0.1653	0.15473	0.16831	0.1634	0.15354	0.1656	0.16338	0.16386	0.16429	0.15324	0.15399	0.1671	0.15194	0.15346	0.15075	0.16161	0.1513	0.16389	0.14791	0.14851	0.09904	0.1489	0.09383
B_thailandensis	0.25569	0.23545	0.20362	0.20207	0.19793	0.16945	0.16651	0.16883	0.17244	0.16611	0.16778	0.17107	0.16495	0.17209	0.16344	0.16406	0.16707	0.1652	0.16318	0.16383	0.16269	0.17099	0.16469	0.15786	0.16127	0.16395	0.16268	0.16557	0.16181	0.16355	0.16077	0.16731	0.16082	0.1599	0.16068	0.16859	0.16783	0.1619	0.16525	0.16402	0.15797	0.15779	0.15363	0.1556	0.15549	0.15514	0.15515	0.15603	0.15858
P_oxyphila	0.26244	0.2281	0.21564	0.20218	0.196	0.1616	0.16686	0.15896	0.16175	0.16516	0.16588	0.16209	0.16534	0.16148	0.1659	0.16532	0.17106	0.16683	0.16123	0.16534	0.16492	0.16003	0.16493	0.15057	0.16356	0.15266	0.1629	0.15568	0.1642	0.16198	0.15107	0.16383	0.15923	0.16016	0.16038	0.15403	0.15383	0.16235	0.15388	0.15422	0.14202	0.15769	0.15012	0.16069	0.14905	0.14728	0.08654	0.14684	0.066
P_tuberum	0.25452	0.23589	0.21319	0.18718	0.18797	0.11359	0.16627	0.11178	0.11611	0.16502	0.1643	0.11401	0.16317	0.11195	0.16065	0.16343	0.16294	0.15911	0.16116	0.16189	0.16067	0.10798	0.16124	0.13526	0.15971	0.1116	0.15829	0.10363	0.15747	0.15684	0.10565	0.16343	0.15683	0.157	0.1605	0.10515	0.12602	0.15806	0.1042	0.10225	0.15184	0.15421	0.12599	0.15548	0.13254	0.13203	0.14784	0.13315	0.14869
B_oklahomensis	0.25599	0.23487	0.20567	0.20019	0.19761	0.16759	0.16281	0.16686	0.16961	0.16381	0.16441	0.16843	0.16299	0.17029	0.16089	0.16198	0.16429	0.16207	0.15994	0.16067	0.15983	0.16652	0.1619	0.15686	0.15946	0.15998	0.15914	0.16145	0.15956	0.15834	0.15774	0.16475	0.15761	0.15708	0.15701	0.16439	0.1646	0.1601	0.16219	0.16062	0.15604	0.15514	0.15153	0.15445	0.1524	0.15197	0.15353	0.15385	0.1564
B_pseudomallei	0.25614	0.2346	0.20381	0.20233	0.19857	0.16918	0.16575	0.16817	0.17224	0.16534	0.16694	0.17088	0.1635	0.1722	0.16286	0.16299	0.16631	0.16447	0.1612	0.16223	0.16234	0.17045	0.16385	0.15705	0.16123	0.16281	0.16108	0.16499	0.16059	0.16214	0.15878	0.16616	0.15998	0.15879	0.15911	0.16817	0.16897	0.16201	0.16456	0.16497	0.15778	0.15694	0.15397	0.15559	0.15545	0.15487	0.15488	0.15598	0.15637
P_ferrariae	0.26026	0.22956	0.21666	0.19794	0.19461	0.16191	0.166	0.15863	0.16088	0.16712	0.1649	0.16065	0.16664	0.1624	0.16344	0.16355	0.17023	0.16505	0.16284	0.1641	0.16387	0.15962	0.16418	0.14939	0.16277	0.15198	0.16124	0.15366	0.16387	0.1596	0.15043	0.16362	0.15871	0.16131	0.15975	0.15373	0.15428	0.16107	0.15274	0.15403	0.14221	0.15603	0.15034	0.15781	0.14824	0.14629	0.09753	0.14676	0.09921
P_monticola	0.25416	0.23434	0.213	0.18603	0.18674	0.1132	0.16559	0.11106	0.11586	0.16381	0.16495	0.11361	0.16247	0.11111	0.16038	0.16405	0.16425	0.15831	0.16149	0.16164	0.16024	0.10609	0.16104	0.13505	0.16103	0.11205	0.15893	0.10326	0.15645	0.15631	0.10605	0.16166	0.15679	0.1573	0.16007	0.1029	0.1245	0.15745	0.10331	0.1005	0.15262	0.1543	0.1241	0.15374	0.13124	0.12996	0.14716	0.13272	0.15085
P_tropica	0.25781	0.23033	0.21728	0.19879	0.1923	0.15751	0.16309	0.15531	0.1577	0.16336	0.16427	0.15717	0.16171	0.15628	0.16079	0.16196	0.165	0.16271	0.15836	0.15985	0.16035	0.1545	0.16127	0.14742	0.15822	0.15008	0.15858	0.14921	0.1616	0.1571	0.14837	0.16131	0.15693	0.15668	0.15675	0.14826	0.15023	0.16184	0.14989	0.14982	0.14524	0.15466	0.14548	0.15881	0.14331	0.14223	0.09336	0.14369	0.09108
B_latens	0.25459	0.23312	0.20882	0.20227	0.19916	0.16946	0.17181	0.16854	0.17044	0.17054	0.17073	0.16961	0.1709	0.17048	0.16729	0.16898	0.17127	0.16886	0.16802	0.16879	0.16712	0.16736	0.16847	0.157	0.16703	0.16451	0.16589	0.16333	0.16722	0.16482	0.16219	0.17029	0.16537	0.16303	0.16457	0.16492	0.16551	0.16644	0.16492	0.16321	0.16275	0.16231	0.15339	0.16185	0.15479	0.15486	0.16026	0.1549	0.16347
B_glumae	0.2574	0.23031	0.2103	0.20961	0.20707	0.17813	0.18481	0.17794	0.17961	0.1835	0.18194	0.179	0.18283	0.18072	0.18004	0.18081	0.18234	0.18009	0.17868	0.17963	0.18001	0.17874	0.18109	0.17175	0.17714	0.17185	0.17909	0.17186	0.17769	0.1786	0.16855	0.18121	0.17513	0.17593	0.1775	0.17387	0.17375	0.17509	0.17299	0.17105	0.16824	0.17308	0.1673	0.1705	0.17022	0.17109	0.16298	0.17129	0.16546
P_caballeronis	0.25319	0.23347	0.20436	0.19297	0.19097	0.15041	0.15995	0.15024	0.1522	0.15862	0.15861	0.15098	0.1585	0.15338	0.15474	0.15915	0.1594	0.15709	0.1563	0.15605	0.15597	0.15102	0.15622	0.14313	0.15463	0.14528	0.15428	0.14399	0.15481	0.15314	0.14171	0.15916	0.15083	0.15402	0.15296	0.14828	0.14795	0.15087	0.14608	0.14615	0.13633	0.14791	0.13876	0.1478	0.13898	0.1374	0.12454	0.13883	0.12793
B_diffusa	0.25509	0.23064	0.20863	0.20043	0.19755	0.16592	0.16851	0.16728	0.16877	0.16821	0.1697	0.16721	0.16808	0.16633	0.16544	0.16617	0.16914	0.16818	0.1648	0.16522	0.16484	0.16432	0.16679	0.15404	0.16414	0.16143	0.16354	0.16027	0.16513	0.1627	0.16029	0.16599	0.16114	0.16114	0.16164	0.16203	0.16251	0.1634	0.16009	0.15994	0.16034	0.16037	0.15229	0.15934	0.15015	0.15086	0.15779	0.1511	0.16103
B_dolosa	0.25364	0.23205	0.20578	0.20017	0.19805	0.16752	0.1693	0.1669	0.16957	0.16707	0.16962	0.16869	0.16648	0.16899	0.16421	0.16495	0.16819	0.16673	0.16449	0.16487	0.16476	0.16622	0.16642	0.15544	0.16497	0.1607	0.16315	0.16126	0.16392	0.16311	0.15824	0.16667	0.16	0.16041	0.1616	0.16317	0.16638	0.16276	0.16295	0.16241	0.15781	0.15866	0.15388	0.15831	0.15475	0.15406	0.15772	0.15487	0.16122
B_territorii	0.25458	0.22992	0.20772	0.19952	0.19702	0.16534	0.16873	0.16559	0.16667	0.1684	0.16912	0.16599	0.16743	0.16674	0.1649	0.16585	0.16883	0.16772	0.16403	0.16609	0.16434	0.16397	0.16698	0.15376	0.16398	0.16051	0.1641	0.15953	0.1643	0.16239	0.15907	0.16587	0.1606	0.16068	0.16126	0.16172	0.16167	0.16272	0.16051	0.15985	0.1596	0.15984	0.15134	0.159	0.14958	0.14968	0.15668	0.1503	0.15905
Ra_pickettii	0.2882	0.1914	0.26734	0.26537	0.2646	0.24973	0.25081	0.24759	0.24798	0.24909	0.24902	0.24817	0.24758	0.24827	0.2489	0.24483	0.24621	0.24918	0.24532	0.24471	0.24585	0.24698	0.24699	0.24519	0.24596	0.24355	0.24902	0.24528	0.24765	0.24562	0.24451	0.24449	0.24508	0.24396	0.24465	0.24267	0.24295	0.24542	0.2429	0.24248	0.24017	0.24199	0.24218	0.24393	0.24134	0.24052	0.24008	0.24046	0.24092
B_contaminans	0.25318	0.23092	0.20974	0.20315	0.19833	0.1709	0.17246	0.16976	0.17159	0.17221	0.17221	0.17029	0.17124	0.1696	0.16795	0.17058	0.17321	0.17046	0.16852	0.16807	0.16807	0.16705	0.17224	0.15628	0.16642	0.16565	0.16821	0.16337	0.16754	0.16665	0.16253	0.16904	0.1654	0.16437	0.16629	0.16348	0.16281	0.16626	0.16283	0.1621	0.16332	0.16281	0.15545	0.16308	0.15513	0.15432	0.15848	0.15536	0.15981
B_plantarii	0.25561	0.22833	0.20826	0.2063	0.20383	0.17497	0.17941	0.17458	0.17608	0.17749	0.17725	0.17551	0.17701	0.17642	0.17555	0.17457	0.17618	0.17438	0.17366	0.17507	0.17427	0.17642	0.17599	0.16869	0.17139	0.16793	0.17426	0.1678	0.17218	0.17346	0.16501	0.17664	0.16943	0.17141	0.17175	0.17094	0.17028	0.17018	0.16892	0.16767	0.16578	0.16654	0.16333	0.16498	0.16591	0.16686	0.16024	0.16675	0.1612
B_gladioli	0.2574	0.22582	0.20769	0.20863	0.20682	0.17918	0.18494	0.17831	0.17998	0.18314	0.18272	0.18074	0.18307	0.17594	0.18177	0.17945	0.18151	0.1823	0.17926	0.1801	0.18033	0.1756	0.18117	0.17179	0.17707	0.17206	0.17922	0.17139	0.17979	0.17948	0.17058	0.18137	0.17469	0.17519	0.17774	0.17153	0.17011	0.1754	0.17069	0.16879	0.17009	0.17354	0.16798	0.17015	0.16905	0.16825	0.16254	0.17008	0.16388
B_lata	0.25298	0.22992	0.20946	0.20211	0.19843	0.16895	0.17067	0.16792	0.17025	0.17114	0.17087	0.16945	0.16944	0.16762	0.16661	0.16947	0.17104	0.17053	0.16696	0.16795	0.16643	0.16632	0.17029	0.15619	0.16546	0.16423	0.16642	0.16156	0.16726	0.16467	0.15964	0.168	0.16418	0.16296	0.16495	0.16207	0.16185	0.16633	0.1615	0.16046	0.1609	0.16281	0.15414	0.16227	0.15318	0.15336	0.15949	0.15432	0.1595
B_multivorans	0.25303	0.22943	0.20528	0.19907	0.19611	0.16535	0.16763	0.16579	0.16763	0.16745	0.16681	0.16653	0.16519	0.16759	0.16308	0.16232	0.16519	0.16483	0.16328	0.16347	0.16336	0.16466	0.16353	0.15262	0.16185	0.16078	0.16209	0.16046	0.16213	0.16167	0.15767	0.16409	0.15931	0.15905	0.16062	0.16192	0.16322	0.16086	0.16002	0.15918	0.15734	0.15555	0.15217	0.15858	0.15102	0.15029	0.15421	0.15281	0.15871
B_pyrrocinia	0.25223	0.22965	0.20866	0.20052	0.19471	0.16797	0.16835	0.16728	0.16831	0.16959	0.16772	0.16752	0.16778	0.16614	0.16547	0.16563	0.16937	0.16738	0.16441	0.16449	0.16484	0.16439	0.16745	0.1543	0.16277	0.16192	0.16395	0.1605	0.16388	0.16284	0.16002	0.16511	0.16049	0.16087	0.16183	0.16101	0.16048	0.16321	0.16028	0.1588	0.15818	0.15912	0.15068	0.15847	0.15152	0.15124	0.1555	0.15083	0.15822
B_ambifaria	0.25281	0.22893	0.20703	0.20192	0.19679	0.1672	0.16921	0.16761	0.1688	0.16816	0.16794	0.16788	0.1675	0.16761	0.1638	0.16589	0.16963	0.16814	0.16395	0.16503	0.16438	0.16514	0.16622	0.15559	0.16264	0.16278	0.16342	0.16209	0.16494	0.16159	0.16127	0.16606	0.16121	0.16018	0.16083	0.16248	0.16235	0.16344	0.16058	0.1603	0.15963	0.16064	0.1529	0.15957	0.15152	0.1515	0.15713	0.15209	0.16056
B_stabilis	0.25201	0.22912	0.20842	0.19959	0.19483	0.16829	0.16863	0.1677	0.16902	0.16965	0.1678	0.16852	0.16789	0.16605	0.16576	0.1655	0.16939	0.16707	0.1645	0.16431	0.1647	0.16444	0.16722	0.15374	0.16226	0.16225	0.16391	0.16078	0.16346	0.16291	0.15972	0.16521	0.16017	0.16115	0.16182	0.16102	0.16064	0.16294	0.16033	0.15844	0.15843	0.15846	0.1504	0.15822	0.15178	0.15151	0.15558	0.15128	0.15763
B_cepacia	0.25215	0.22851	0.20805	0.19957	0.1963	0.16668	0.16942	0.16709	0.1685	0.16879	0.16852	0.16771	0.16736	0.16629	0.166	0.16696	0.17017	0.16829	0.16593	0.16632	0.16529	0.16523	0.1684	0.15422	0.16311	0.16245	0.16387	0.16031	0.16574	0.163	0.15942	0.1669	0.16202	0.16125	0.16343	0.16135	0.15968	0.16462	0.16108	0.15937	0.15995	0.16037	0.15243	0.15991	0.15178	0.15192	0.15611	0.15247	0.15776
B_ubonensis	0.25297	0.22726	0.20415	0.1998	0.19627	0.16606	0.16622	0.1665	0.16884	0.16501	0.16539	0.16773	0.16343	0.16617	0.16296	0.1614	0.16621	0.16487	0.16258	0.16236	0.16263	0.16438	0.16478	0.15124	0.16074	0.16057	0.16151	0.15947	0.16201	0.15873	0.1586	0.16405	0.15923	0.15733	0.15905	0.16103	0.15967	0.15998	0.1589	0.15619	0.15468	0.15683	0.14926	0.15473	0.1512	0.1508	0.15264	0.15108	0.15661
B_seminalis	0.25226	0.22774	0.20597	0.20116	0.19668	0.16633	0.16797	0.1667	0.16926	0.16741	0.16847	0.16755	0.16655	0.16621	0.16353	0.16563	0.1683	0.16597	0.16258	0.16476	0.16358	0.164	0.16698	0.15452	0.16341	0.16066	0.16326	0.15884	0.16296	0.16144	0.15857	0.16561	0.15961	0.15999	0.16114	0.15971	0.16056	0.16154	0.15872	0.1578	0.156	0.15851	0.15061	0.1571	0.15262	0.15207	0.15516	0.15296	0.15768
B_vietnamiensis	0.25113	0.2281	0.20503	0.1993	0.19486	0.16447	0.16717	0.16372	0.16592	0.16635	0.16772	0.16455	0.16504	0.16713	0.16361	0.16339	0.16549	0.16365	0.16175	0.1645	0.16343	0.16272	0.16315	0.15291	0.1625	0.1596	0.16194	0.15916	0.16045	0.16072	0.15675	0.16546	0.15825	0.15924	0.15894	0.15846	0.16118	0.16066	0.15933	0.15693	0.15732	0.15756	0.14967	0.15672	0.14925	0.14954	0.15339	0.14971	0.15696
B_anthina	0.25135	0.22767	0.20502	0.19854	0.19414	0.16516	0.16493	0.16449	0.16645	0.16498	0.16544	0.16535	0.16405	0.16454	0.1614	0.16369	0.16568	0.16388	0.16099	0.16225	0.16168	0.16249	0.16376	0.15267	0.16071	0.15956	0.16098	0.15678	0.16068	0.16018	0.15755	0.16359	0.15783	0.15741	0.16088	0.1588	0.15862	0.15948	0.15793	0.15678	0.15416	0.15596	0.14925	0.15611	0.1503	0.14945	0.15326	0.14939	0.1559
B_stagnalis	0.25101	0.22787	0.2033	0.19809	0.19494	0.16508	0.16322	0.16327	0.16599	0.16274	0.16342	0.1644	0.16246	0.16489	0.16034	0.16031	0.16496	0.16373	0.15993	0.16131	0.16024	0.1631	0.16353	0.1524	0.15866	0.15876	0.15954	0.15774	0.16065	0.15867	0.15744	0.16212	0.15875	0.15517	0.15681	0.15949	0.16017	0.15934	0.15743	0.15572	0.15516	0.15532	0.14913	0.15341	0.14973	0.15013	0.15099	0.15003	0.15286
Ra_mannitolytica	0.28647	0.18691	0.26453	0.26337	0.25894	0.24565	0.24388	0.2446	0.24466	0.24208	0.24244	0.24443	0.24011	0.24523	0.24236	0.23883	0.24133	0.24224	0.23893	0.24015	0.24114	0.2447	0.24138	0.23843	0.23826	0.23982	0.24156	0.24026	0.24018	0.23806	0.23941	0.23766	0.23616	0.23684	0.23736	0.24024	0.24011	0.23989	0.23917	0.23849	0.23143	0.23398	0.2366	0.23588	0.23721	0.23605	0.23187	0.23557	0.23099
B_cenocepacia	0.25086	0.22691	0.20608	0.19907	0.19395	0.16622	0.16687	0.1664	0.16797	0.16601	0.16711	0.16683	0.16542	0.16538	0.16212	0.1648	0.16796	0.16475	0.16236	0.1635	0.16286	0.16413	0.16543	0.15301	0.1614	0.16051	0.16182	0.15896	0.1619	0.16102	0.15824	0.16405	0.15821	0.15942	0.16134	0.15945	0.15874	0.16063	0.1593	0.15773	0.15631	0.15684	0.15008	0.15687	0.15068	0.15052	0.15368	0.1508	0.1554
B_pseudomultivorans	0.24936	0.22507	0.20227	0.19709	0.19443	0.16317	0.16679	0.16318	0.16538	0.1671	0.16562	0.16413	0.16534	0.16431	0.16281	0.16235	0.16587	0.1643	0.16198	0.16297	0.16244	0.16264	0.1647	0.15091	0.1609	0.15724	0.16148	0.15589	0.16125	0.16098	0.15523	0.16424	0.15695	0.15874	0.16076	0.1591	0.15933	0.15975	0.15701	0.15658	0.15546	0.15577	0.14814	0.15527	0.14889	0.14777	0.15059	0.14854	0.15285
Ra_solanacearum	0.28458	0.18099	0.25404	0.25984	0.25808	0.24561	0.24359	0.24229	0.24309	0.24191	0.24018	0.24237	0.2404	0.24422	0.24269	0.23657	0.23854	0.23952	0.2372	0.23952	0.24074	0.24388	0.2396	0.23803	0.23824	0.23587	0.23998	0.23798	0.23769	0.23705	0.2371	0.23754	0.23469	0.23496	0.23448	0.23973	0.23776	0.23573	0.23854	0.23572	0.22604	0.23367	0.23429	0.23236	0.23528	0.2329	0.22872	0.23383	0.22861
Cu_necator	0.28047	0.12824	0.25386	0.25804	0.25471	0.24141	0.24192	0.23802	0.23982	0.23979	0.2418	0.23936	0.23837	0.24098	0.24158	0.23666	0.23903	0.2391	0.23554	0.23782	0.23956	0.23784	0.23893	0.2352	0.23665	0.23354	0.23794	0.23636	0.2377	0.23689	0.23436	0.23508	0.23371	0.23376	0.2326	0.23389	0.23158	0.23323	0.23304	0.23288	0.22775	0.23111	0.23381	0.22946	0.23237	0.23201	0.22846	0.23187	0.22691
Cu_nantongensis	0.27944	0.12847	0.25042	0.25677	0.25593	0.24313	0.23895	0.24057	0.241	0.23753	0.23863	0.24115	0.23659	0.24061	0.23853	0.23375	0.23564	0.23696	0.23304	0.23567	0.23578	0.23836	0.23584	0.23362	0.23386	0.23328	0.23529	0.23621	0.2349	0.23364	0.23321	0.23201	0.23134	0.23163	0.23083	0.23393	0.23074	0.23267	0.23271	0.23302	0.22607	0.22894	0.2313	0.22679	0.23152	0.23101	0.22618	0.23045	0.22545
Tree	caption:	Phylogenetic	tree	from	100	aligned	sequences	of	26676	sites,	based
on	the	FastME	algorithm	(Desper	and	Gascuel	2002,	2004),	with	branch	evaluation
by	the	balanced	method	and	with	the	initial	tree	generated	by	the	GME	method.
The	final	tree	results	from	evaluating	candidate	trees	generated	by	extensive
NNI	(nearest	neighbor	interchange).	We	used	the	GTR	distance	(Lanave	et	al.,
1984;	Felsenstein	2004,	pp.	204-210).	The	tree	length	(sum	of	branch	lengths)	is
4.44367,	and	branch	lengths	are	proportional	to	the	number	of	substitutions	per
site.	The	tree	is	rooted	by	outgroup	Ra_solanacearum.
References:
Lanave,	C.,	G.	Preparata,	C.	Saccone,	and	G.	Serio.	1984	A	new	method	for	calculating	evolutionary	substitution	rates.	J	Mol	Evol	20:86-93.
Felsenstein,	J.	2004	Inferring	phylogenies.	Sinauer,	Sunderland,	Massachusetts.
Xia,	X.	2013	DAMBE5:	A	comprehensive	software	package	for	data	analysis	in	molecular	biology	and	evolution.	Molecular	Biology	and	Evolution	30:1720-1728.
Distance	matrix:
92
Ro_andropogonis
Cu_metallidurans	0.37563
P_rhizoxinica	0.35701	0.33228
C_sordidicola	0.3515	0.33248	0.30325
C_udeis	0.34774	0.32666	0.30037	0.14116
P_dilworthii	0.33566	0.30759	0.27322	0.22503	0.22255
C_turbans'	0.33596	0.30803	0.27806	0.21672	0.21137	0.20565
P_kirstenboschensis	0.33479	0.30615	0.27389	0.22641	0.22367	0.07321	0.20547
P_caledonica	0.3342	0.30538	0.27453	0.22651	0.22557	0.08044	0.20808	0.04357
C_catudaia'	0.33601	0.30549	0.27435	0.21362	0.21158	0.20396	0.09778	0.20272	0.20549
C_glebae'	0.33448	0.30605	0.27392	0.21388	0.21117	0.20444	0.09129	0.20354	0.20692	0.09582
P_bryophila	0.33356	0.30446	0.27415	0.22495	0.22449	0.07816	0.20618	0.04324	0.02481	0.20456	0.2051
C_arvi'	0.33449	0.30412	0.27376	0.2107	0.21057	0.20242	0.09413	0.20064	0.20481	0.04005	0.09394	0.20226
P_fungorum	0.33206	0.30386	0.27345	0.22551	0.21805	0.11902	0.20652	0.11857	0.1235	0.20677	0.20544	0.12205	0.20446
C_fortuita'	0.33126	0.30539	0.27169	0.21139	0.20928	0.19843	0.09504	0.20013	0.2027	0.09534	0.08624	0.2009	0.09412	0.20078
C_ptereochthonis'	0.33395	0.30263	0.27221	0.21823	0.21459	0.20725	0.10254	0.20669	0.20978	0.10378	0.10606	0.20777	0.10221	0.21	0.10765
C_grimmiae	0.33265	0.30259	0.27398	0.20997	0.20758	0.20008	0.13072	0.19745	0.19956	0.12784	0.12844	0.19852	0.12517	0.20257	0.12257	0.12765
C_humi	0.3312	0.30337	0.26963	0.18986	0.18281	0.19492	0.15837	0.19222	0.19621	0.15551	0.1568	0.19531	0.15621	0.1946	0.15288	0.1566	0.15695
C_cordobensis	0.33207	0.30356	0.26848	0.2086	0.20577	0.1979	0.09902	0.19811	0.20102	0.07116	0.09666	0.19901	0.06926	0.19908	0.091	0.10397	0.12341	0.15038
C_megalochromosomata	0.33339	0.30088	0.27317	0.20822	0.20549	0.19869	0.07224	0.19813	0.19986	0.09184	0.08597	0.19871	0.08974	0.19896	0.08399	0.09877	0.1198	0.14904	0.08797
C_jiangsuensis	0.33233	0.30205	0.27439	0.20729	0.204	0.20161	0.06123	0.20038	0.20173	0.09375	0.08674	0.20115	0.09128	0.1999	0.08415	0.10169	0.12105	0.15032	0.09108	0.05976
P_aspalathi	0.32987	0.30148	0.27414	0.22211	0.21824	0.11384	0.20589	0.11349	0.11704	0.20196	0.20188	0.11577	0.20141	0.07041	0.19745	0.20671	0.20008	0.19061	0.19676	0.19765	0.19994
C_consitans'	0.33471	0.29959	0.27021	0.20928	0.20752	0.19574	0.12213	0.19487	0.19524	0.11862	0.11929	0.19454	0.11669	0.20015	0.11821	0.12248	0.08667	0.15157	0.11679	0.11511	0.11427	0.19713
P_phymatum	0.33243	0.30056	0.26825	0.22999	0.22967	0.16635	0.19609	0.16762	0.16994	0.19539	0.19526	0.16913	0.19304	0.16644	0.18807	0.19503	0.18957	0.18826	0.18589	0.18913	0.19034	0.1599	0.18743
C_pedi	0.33292	0.30083	0.27372	0.20797	0.20526	0.19911	0.08266	0.19643	0.20054	0.09112	0.08637	0.19817	0.09	0.19778	0.08874	0.0987	0.12097	0.15205	0.09037	0.06537	0.07613	0.19579	0.11416	0.18984
P_phenoliruptrix	0.33224	0.29867	0.26969	0.21925	0.22098	0.09905	0.19732	0.09805	0.10176	0.19749	0.19502	0.09991	0.19632	0.12461	0.1913	0.19812	0.19534	0.18717	0.18975	0.19103	0.19183	0.11956	0.19058	0.16198	0.19179
C_zhejiangensis	0.3296	0.30157	0.26979	0.20875	0.20742	0.19712	0.08938	0.1966	0.20009	0.09079	0.07315	0.1973	0.0878	0.19693	0.07238	0.10286	0.12173	0.15206	0.08736	0.08023	0.0819	0.19522	0.11233	0.18776	0.08651	0.18981
P_terricola	0.33005	0.29935	0.26911	0.21968	0.21662	0.10941	0.19646	0.10829	0.1143	0.19631	0.19286	0.11242	0.1948	0.10258	0.19001	0.19662	0.19285	0.18562	0.18967	0.19052	0.18988	0.09477	0.18763	0.15971	0.18877	0.11228	0.18713
C_terrestris	0.32945	0.30038	0.26849	0.19096	0.18193	0.19323	0.15521	0.19246	0.19517	0.15287	0.15373	0.19416	0.1529	0.19221	0.14982	0.15535	0.15439	0.04335	0.14784	0.14582	0.14827	0.18937	0.1481	0.18622	0.14917	0.1861	0.14732	0.18419
C_temeraria'	0.3293	0.30018	0.27048	0.20793	0.20481	0.19564	0.08711	0.19667	0.19886	0.08927	0.07316	0.19727	0.08848	0.19579	0.07261	0.10322	0.1181	0.1504	0.0865	0.07845	0.0774	0.19398	0.11048	0.18746	0.08488	0.18827	0.06486	0.18652	0.14757
P_graminis	0.32848	0.29934	0.26643	0.21656	0.21603	0.08651	0.19279	0.08653	0.09234	0.19133	0.18925	0.08864	0.18833	0.11518	0.18475	0.1939	0.18706	0.18047	0.18394	0.1838	0.18555	0.10916	0.1822	0.15664	0.18288	0.08162	0.18355	0.10315	0.17905	0.18147
C_hypogeia	0.3288	0.29806	0.2762	0.21062	0.20485	0.20187	0.10356	0.19908	0.20153	0.10219	0.10091	0.20032	0.10156	0.20053	0.09835	0.10607	0.12498	0.15467	0.09625	0.09419	0.0958	0.19831	0.12284	0.19369	0.09421	0.19352	0.09339	0.19345	0.15264	0.09047	0.18809
C_arationis'	0.3283	0.29816	0.26308	0.19411	0.18617	0.1939	0.14908	0.1936	0.194	0.14511	0.14624	0.19282	0.14581	0.19321	0.14673	0.14595	0.1556	0.10842	0.14475	0.14426	0.14446	0.18957	0.14483	0.1841	0.14308	0.18502	0.14579	0.18457	0.10415	0.14215	0.18121	0.14877
C_calidae'	0.32923	0.29789	0.26936	0.20762	0.20398	0.19578	0.08711	0.19587	0.19854	0.0864	0.08765	0.19498	0.08439	0.19778	0.08709	0.09461	0.11766	0.14987	0.08627	0.0803	0.08067	0.19299	0.11217	0.18635	0.08302	0.1896	0.07993	0.18816	0.14714	0.07823	0.18425	0.08992	0.14308
C_peredens'	0.3299	0.29695	0.26845	0.20569	0.20366	0.19615	0.10024	0.19651	0.19898	0.09922	0.09978	0.19794	0.09743	0.1989	0.10001	0.0905	0.11997	0.1475	0.09729	0.09163	0.0943	0.19663	0.11324	0.18798	0.09021	0.18884	0.09573	0.18913	0.14632	0.09458	0.18443	0.10283	0.13984	0.09331
P_phytofirmans	0.32896	0.29465	0.26784	0.21767	0.21384	0.10665	0.19687	0.10726	0.11148	0.1949	0.19341	0.10887	0.19489	0.09731	0.19131	0.19733	0.193	0.18695	0.18863	0.18879	0.18857	0.08889	0.19049	0.15906	0.18585	0.11232	0.18728	0.0917	0.18546	0.18359	0.09991	0.1911	0.18478	0.18827	0.18782
P_phenazinium	0.32757	0.29532	0.26796	0.22626	0.22026	0.14542	0.2025	0.14071	0.1439	0.20209	0.20164	0.14363	0.20137	0.13077	0.19922	0.20181	0.20126	0.19468	0.19447	0.19454	0.19766	0.12517	0.1962	0.16251	0.19421	0.14136	0.19652	0.13117	0.19419	0.19383	0.13603	0.19907	0.1888	0.19344	0.19576	0.12663
C_choica	0.32693	0.29661	0.2645	0.18848	0.18005	0.19378	0.15665	0.19329	0.19417	0.15279	0.15345	0.19362	0.15206	0.19306	0.15139	0.15527	0.15632	0.09886	0.14858	0.14756	0.14846	0.19048	0.14969	0.18617	0.15042	0.18853	0.14712	0.1842	0.09659	0.14656	0.18345	0.15266	0.09943	0.14732	0.14626	0.18681	0.18954
P_ginsengiterrae	0.32815	0.29461	0.26842	0.22147	0.21817	0.10911	0.19753	0.10997	0.11429	0.19877	0.1964	0.11192	0.19838	0.10007	0.19318	0.19983	0.19525	0.18925	0.19247	0.19253	0.19335	0.09583	0.19277	0.16054	0.18896	0.11234	0.19046	0.0964	0.18928	0.18834	0.10486	0.19201	0.18622	0.18926	0.19051	0.08298	0.12868	0.18812
P_xenovorans	0.32863	0.29327	0.26782	0.21694	0.21154	0.10638	0.19397	0.10506	0.11079	0.19574	0.19344	0.10882	0.19364	0.09868	0.19214	0.19671	0.19244	0.18454	0.18929	0.18961	0.19007	0.09095	0.1891	0.16052	0.18841	0.11401	0.18699	0.09107	0.1842	0.18399	0.10316	0.19034	0.18455	0.18646	0.1888	0.06704	0.12783	0.18367	0.08325
P_kururiensis	0.3328	0.29088	0.26355	0.23671	0.23619	0.18549	0.20258	0.18346	0.18781	0.20234	0.20021	0.18634	0.2001	0.18732	0.19815	0.19827	0.20079	0.19559	0.19457	0.19774	0.19706	0.18628	0.19154	0.17618	0.19762	0.1732	0.19778	0.17853	0.19192	0.19328	0.17455	0.19943	0.18941	0.19299	0.1901	0.17832	0.17917	0.19276	0.17895	0.17605
C_telluris	0.32733	0.29411	0.26329	0.18854	0.18063	0.19014	0.1478	0.19025	0.1912	0.14462	0.14633	0.19072	0.14458	0.18979	0.14203	0.1445	0.14708	0.10338	0.14011	0.14097	0.13793	0.18494	0.14321	0.1815	0.14157	0.18163	0.14292	0.17928	0.0998	0.13753	0.17552	0.14515	0.05574	0.13803	0.13732	0.18092	0.18449	0.09644	0.18246	0.18194	0.18489
P_sartisoli	0.3236	0.29568	0.26107	0.22271	0.21871	0.14863	0.19115	0.14794	0.15097	0.18952	0.19036	0.15024	0.18926	0.14474	0.18747	0.19119	0.1915	0.1805	0.18505	0.18755	0.18663	0.13874	0.1861	0.15452	0.18529	0.1465	0.18308	0.13641	0.17679	0.18234	0.13758	0.18853	0.17514	0.18126	0.18377	0.13729	0.14196	0.17618	0.1396	0.1358	0.1738	0.17131
C_glathei	0.32753	0.29291	0.25941	0.19215	0.18628	0.1912	0.15606	0.19	0.19256	0.15404	0.1542	0.19176	0.15329	0.19254	0.14963	0.15088	0.15572	0.11702	0.14865	0.14617	0.14678	0.18918	0.14892	0.18443	0.15027	0.1817	0.14803	0.18131	0.11273	0.14769	0.17893	0.15439	0.11099	0.14501	0.14003	0.18225	0.18774	0.1066	0.18146	0.18136	0.18261	0.10622	0.1759
P_terrae	0.32611	0.29123	0.26412	0.22651	0.22103	0.16061	0.19191	0.15952	0.16218	0.19138	0.19305	0.1614	0.18675	0.15927	0.18467	0.18924	0.18843	0.18432	0.18367	0.185	0.18595	0.15302	0.18423	0.09392	0.18439	0.15645	0.18412	0.15451	0.18207	0.18122	0.14989	0.18903	0.18103	0.18257	0.18374	0.15134	0.15364	0.18135	0.15093	0.15281	0.17635	0.17573	0.14591	0.18003
P_hospita	0.32555	0.29196	0.26392	0.22509	0.21955	0.15971	0.19049	0.15985	0.16318	0.18974	0.19198	0.1624	0.18686	0.15829	0.18551	0.18745	0.18777	0.18405	0.18265	0.18527	0.18446	0.15154	0.18402	0.09303	0.18532	0.15628	0.18411	0.1543	0.18136	0.17922	0.14932	0.18905	0.17994	0.18149	0.18321	0.15087	0.15388	0.18078	0.15059	0.15199	0.17494	0.17483	0.14596	0.17913	0.03377
P_mimosarum	0.33155	0.28823	0.26268	0.23967	0.23678	0.18779	0.19651	0.18381	0.19049	0.19691	0.19394	0.18821	0.19586	0.18809	0.19167	0.1951	0.20096	0.19526	0.19077	0.19161	0.19374	0.18386	0.19489	0.17197	0.19176	0.17495	0.18888	0.17894	0.19339	0.18842	0.17402	0.19206	0.18837	0.18884	0.18767	0.17521	0.17798	0.19113	0.1782	0.17552	0.16251	0.18559	0.17536	0.18642	0.17012	0.16827
P_caribensis	0.32311	0.29371	0.26261	0.22514	0.22077	0.16361	0.19081	0.16108	0.16435	0.18964	0.19317	0.16281	0.18737	0.16185	0.18476	0.19015	0.18719	0.18541	0.18309	0.18615	0.18707	0.15673	0.18072	0.09406	0.18413	0.15973	0.18413	0.15656	0.18261	0.17971	0.15137	0.18651	0.18075	0.1815	0.18339	0.15517	0.1567	0.18125	0.15087	0.15424	0.17529	0.17641	0.14795	0.1816	0.04954	0.04739	0.17013
P_sacchari	0.33396	0.28372	0.26648	0.24432	0.23674	0.19051	0.1976	0.1859	0.1899	0.19749	0.19382	0.18957	0.19718	0.18796	0.19439	0.1959	0.20094	0.19517	0.19013	0.19441	0.19251	0.18592	0.1941	0.17704	0.1926	0.17933	0.19049	0.18158	0.19251	0.18969	0.1776	0.19224	0.18671	0.18824	0.1884	0.17901	0.18128	0.19091	0.17885	0.17985	0.16599	0.18495	0.17693	0.18896	0.1756	0.17372	0.10237	0.17361
P_diazotrophica	0.32396	0.29241	0.25826	0.22615	0.22011	0.16032	0.18304	0.15965	0.16204	0.18369	0.18325	0.16109	0.18198	0.1599	0.1797	0.18274	0.18412	0.1794	0.17866	0.17873	0.17706	0.15726	0.17946	0.10155	0.17735	0.15531	0.17524	0.15266	0.17678	0.17599	0.1497	0.18373	0.17399	0.17386	0.17821	0.1543	0.15605	0.17462	0.15139	0.15462	0.1685	0.16983	0.14696	0.1717	0.09683	0.09596	0.16401	0.09734	0.16889
P_nodosa	0.33166	0.28547	0.26694	0.23561	0.23262	0.18265	0.19533	0.17985	0.18457	0.19573	0.19322	0.18196	0.19448	0.18346	0.19165	0.19422	0.19787	0.19406	0.18829	0.18936	0.19123	0.1792	0.19147	0.16989	0.1896	0.17203	0.18642	0.17411	0.19244	0.1877	0.17084	0.18892	0.1847	0.18789	0.18702	0.17293	0.17265	0.1891	0.1731	0.17157	0.16248	0.18078	0.17165	0.18519	0.16918	0.16759	0.06831	0.16941	0.09871
P_heleia	0.32816	0.28862	0.26574	0.23631	0.23424	0.18458	0.19922	0.18008	0.18506	0.19734	0.19481	0.18275	0.19518	0.18645	0.19241	0.19578	0.20001	0.19408	0.1894	0.19241	0.19389	0.18246	0.19111	0.17222	0.1927	0.17315	0.18858	0.1748	0.1925	0.18942	0.17264	0.19195	0.18363	0.18916	0.1886	0.17437	0.17657	0.1909	0.17494	0.17294	0.16318	0.18167	0.17405	0.18537	0.17244	0.17028	0.07347	0.1715	0.10126
P_sprentiae	0.32213	0.29269	0.25908	0.22233	0.22577	0.13188	0.19504	0.12951	0.13546	0.19526	0.1936	0.1332	0.19307	0.1301	0.18977	0.1938	0.1928	0.18587	0.1899	0.19001	0.18905	0.12371	0.18809	0.15649	0.18947	0.12898	0.18776	0.11858	0.18336	0.18486	0.12074	0.19154	0.18361	0.18411	0.18682	0.12051	0.14517	0.18362	0.12111	0.11591	0.17902	0.17981	0.14549	0.18026	0.1536	0.1523	0.17307	0.15423	0.17796
P_ginsengisoli	0.32262	0.28957	0.26351	0.21392	0.21151	0.10721	0.19123	0.10618	0.11114	0.18999	0.18741	0.10884	0.18946	0.10133	0.18407	0.19198	0.18714	0.18113	0.18351	0.18529	0.18385	0.09261	0.18419	0.15288	0.18384	0.11283	0.18227	0.09272	0.1792	0.17845	0.10079	0.1865	0.17896	0.18266	0.18422	0.08611	0.12638	0.1785	0.09353	0.08567	0.17514	0.17507	0.13095	0.17792	0.14568	0.14375	0.1738	0.14795	0.17715
P_acidipaludis'	0.32855	0.28404	0.26036	0.23725	0.23025	0.18829	0.19375	0.18613	0.18966	0.19415	0.19234	0.18777	0.19326	0.18823	0.18913	0.19035	0.19584	0.19414	0.18917	0.18975	0.19134	0.18578	0.19086	0.17173	0.18939	0.17593	0.18536	0.17791	0.19238	0.18641	0.17613	0.19216	0.1854	0.1855	0.18739	0.17841	0.17436	0.18674	0.17715	0.17684	0.1577	0.18262	0.17184	0.18329	0.16863	0.16754	0.10896	0.16812	0.11232
B_mallei	0.32281	0.28988	0.24388	0.24146	0.23624	0.19568	0.19057	0.1942	0.19949	0.18995	0.19201	0.19764	0.18765	0.20035	0.18647	0.18691	0.19177	0.1888	0.1848	0.18633	0.18624	0.1977	0.18831	0.17935	0.18484	0.18729	0.18447	0.18955	0.18367	0.1862	0.18211	0.19108	0.18291	0.18134	0.18207	0.19435	0.1953	0.1855	0.18969	0.19032	0.1813	0.17919	0.1754	0.17746	0.17759	0.17648	0.1766	0.17814	0.1783
P_bannensis	0.32917	0.28021	0.2701	0.23942	0.23131	0.18715	0.197	0.18274	0.18668	0.19596	0.1974	0.18622	0.19634	0.18235	0.19225	0.19489	0.19847	0.19706	0.19021	0.19166	0.19193	0.17878	0.19248	0.17077	0.1898	0.17691	0.18975	0.17608	0.19347	0.1872	0.17458	0.18999	0.18676	0.18778	0.18842	0.17414	0.17534	0.19191	0.17247	0.17425	0.17099	0.18472	0.1718	0.18783	0.16726	0.16805	0.10754	0.16862	0.10148
B_thailandensis	0.32157	0.28991	0.24275	0.24043	0.23465	0.19547	0.19124	0.19458	0.1994	0.19071	0.19288	0.1976	0.1891	0.19932	0.18714	0.18786	0.19204	0.18951	0.18686	0.18785	0.1862	0.19757	0.18883	0.18015	0.18425	0.18828	0.18612	0.19045	0.18494	0.18744	0.18391	0.1923	0.18351	0.18233	0.1835	0.1944	0.19333	0.18512	0.18993	0.18822	0.1806	0.17966	0.17463	0.17697	0.17701	0.17644	0.17666	0.17771	0.18095
P_oxyphila	0.33278	0.27759	0.26031	0.24117	0.23203	0.18535	0.192	0.18181	0.18546	0.18988	0.19079	0.18599	0.1902	0.18548	0.19081	0.18995	0.19784	0.19177	0.18468	0.1902	0.18964	0.18328	0.18941	0.17068	0.18777	0.17369	0.18681	0.17756	0.1882	0.18573	0.17149	0.188	0.18148	0.18307	0.18342	0.17532	0.17528	0.18575	0.17521	0.17549	0.15991	0.17967	0.17044	0.18377	0.16891	0.16661	0.09299	0.166	0.06985
P_tuberum	0.31929	0.28946	0.25642	0.21959	0.22123	0.12527	0.19121	0.12294	0.12815	0.18949	0.18842	0.12562	0.18708	0.12336	0.1837	0.18734	0.18679	0.1816	0.18436	0.18541	0.18372	0.1184	0.18431	0.15132	0.18231	0.12269	0.1805	0.11312	0.17938	0.17869	0.11549	0.18723	0.17846	0.17876	0.18357	0.11505	0.1403	0.1802	0.11376	0.11142	0.17264	0.17514	0.1402	0.17706	0.14813	0.14742	0.1673	0.14881	0.16828
B_oklahomensis	0.32193	0.2891	0.24591	0.23801	0.23431	0.19294	0.18639	0.192	0.19559	0.18765	0.1884	0.19404	0.18658	0.19692	0.18381	0.1852	0.18846	0.18539	0.18264	0.18366	0.18245	0.19151	0.1852	0.17872	0.18197	0.18302	0.18143	0.1849	0.18199	0.18051	0.17997	0.18893	0.17932	0.17868	0.17869	0.18881	0.189	0.18277	0.18582	0.18377	0.17794	0.17622	0.17182	0.17545	0.17294	0.17232	0.17445	0.17481	0.17808
B_pseudomallei	0.3226	0.28883	0.2433	0.24095	0.23562	0.19521	0.19019	0.19383	0.19932	0.18976	0.19184	0.19751	0.18728	0.19942	0.18641	0.18655	0.19108	0.18857	0.18434	0.1857	0.18575	0.19684	0.18776	0.17909	0.18421	0.18677	0.18404	0.18977	0.18328	0.18567	0.18137	0.19081	0.18244	0.18093	0.18149	0.19386	0.19498	0.18528	0.18904	0.18964	0.18036	0.17862	0.17503	0.17706	0.17701	0.17611	0.17629	0.17765	0.17804
P_ferrariae	0.32936	0.28008	0.26179	0.23491	0.23005	0.18574	0.19097	0.18136	0.18425	0.19256	0.18943	0.18401	0.19194	0.18659	0.18764	0.18769	0.19683	0.18964	0.18696	0.1886	0.18828	0.1827	0.18849	0.16929	0.18667	0.17278	0.18462	0.17496	0.18796	0.18259	0.17062	0.18786	0.18099	0.18469	0.18268	0.17495	0.17575	0.18418	0.17367	0.17532	0.16028	0.17769	0.17088	0.18027	0.16794	0.16535	0.10573	0.16594	0.10769
P_monticola	0.31874	0.28695	0.25594	0.21804	0.21952	0.12486	0.19037	0.12211	0.12783	0.18805	0.18946	0.12513	0.18629	0.12227	0.1835	0.18828	0.18867	0.18069	0.18493	0.18516	0.18333	0.11614	0.18413	0.15115	0.1843	0.12337	0.18138	0.11276	0.17818	0.17812	0.116	0.18503	0.17846	0.17924	0.18319	0.11237	0.1383	0.17949	0.11277	0.10941	0.1738	0.1754	0.13794	0.17483	0.14651	0.14483	0.16649	0.14829	0.17106
P_tropica	0.32444	0.28088	0.26254	0.23598	0.22662	0.17987	0.18674	0.17693	0.17992	0.18728	0.18838	0.17925	0.18513	0.17838	0.18384	0.18525	0.18949	0.18616	0.18071	0.18259	0.1832	0.17588	0.18441	0.16651	0.18041	0.17014	0.18095	0.16889	0.18466	0.179	0.1678	0.18443	0.17834	0.17828	0.17849	0.16766	0.1704	0.18496	0.16979	0.16969	0.16386	0.17563	0.16422	0.18115	0.16141	0.15996	0.10087	0.1619	0.09823
B_latens	0.3191	0.28544	0.25046	0.24079	0.23628	0.19534	0.19847	0.19405	0.19654	0.19667	0.19687	0.19546	0.19716	0.19703	0.19235	0.19442	0.19769	0.1944	0.19335	0.19441	0.19217	0.19246	0.19397	0.17901	0.19187	0.18892	0.19044	0.1873	0.19209	0.18903	0.18564	0.19631	0.18957	0.18649	0.18868	0.1894	0.1901	0.19126	0.18945	0.18703	0.18672	0.18562	0.17412	0.1852	0.1761	0.17618	0.18313	0.17627	0.18718
B_glumae	0.3245	0.28133	0.25245	0.25125	0.2477	0.20707	0.2163	0.20695	0.20899	0.21457	0.21235	0.20817	0.21366	0.21071	0.20964	0.21083	0.21293	0.20974	0.20802	0.20935	0.20961	0.20777	0.21125	0.19839	0.20567	0.19873	0.20834	0.19879	0.20649	0.20798	0.19409	0.2114	0.20282	0.20396	0.2064	0.20143	0.20122	0.20297	0.20021	0.19743	0.19408	0.20019	0.19237	0.19699	0.19649	0.19765	0.18688	0.19799	0.18989
P_caballeronis	0.31782	0.28686	0.24402	0.22793	0.22511	0.17066	0.18277	0.17058	0.17296	0.18119	0.18096	0.17147	0.18104	0.17481	0.17591	0.18174	0.18214	0.17899	0.17818	0.17779	0.17765	0.17171	0.17788	0.16131	0.17583	0.16424	0.17531	0.1625	0.17594	0.17387	0.15937	0.18182	0.17068	0.17502	0.17376	0.168	0.16774	0.17078	0.16525	0.1652	0.15308	0.16708	0.15597	0.16714	0.1561	0.15404	0.1383	0.15595	0.14237
B_diffusa	0.32012	0.28186	0.25028	0.23831	0.23432	0.19069	0.19396	0.19255	0.19442	0.1937	0.19559	0.19237	0.19349	0.19159	0.18992	0.19074	0.19493	0.19356	0.18919	0.18971	0.18918	0.1886	0.19173	0.17503	0.1881	0.18488	0.1873	0.18339	0.18938	0.18637	0.18325	0.19064	0.18393	0.18414	0.18488	0.18559	0.18614	0.18714	0.18303	0.18276	0.18353	0.18311	0.17277	0.18189	0.17004	0.17088	0.18003	0.17123	0.18408
B_dolosa	0.31794	0.2843	0.24622	0.23791	0.23491	0.19289	0.19501	0.19201	0.19548	0.19201	0.19533	0.19433	0.19122	0.19515	0.18818	0.18914	0.19351	0.19147	0.18869	0.18914	0.18895	0.19103	0.19115	0.177	0.18914	0.18395	0.18678	0.18467	0.1877	0.18681	0.18052	0.1915	0.18238	0.18306	0.18472	0.18699	0.19136	0.18624	0.18692	0.18612	0.18027	0.18075	0.17493	0.18048	0.17602	0.17509	0.17992	0.1761	0.18437
B_territorii	0.31931	0.28077	0.2488	0.23698	0.23356	0.18991	0.19425	0.19017	0.19149	0.1939	0.1948	0.19066	0.19254	0.19218	0.18922	0.19029	0.19449	0.19293	0.1882	0.19087	0.18847	0.18813	0.192	0.17474	0.18787	0.18368	0.18808	0.18232	0.1882	0.186	0.18158	0.19048	0.18317	0.18351	0.18438	0.18523	0.18495	0.18622	0.18362	0.18269	0.18265	0.1824	0.17155	0.18142	0.16936	0.16946	0.17854	0.17026	0.18143
Ra_pickettii	0.37371	0.22535	0.33844	0.33432	0.33398	0.31008	0.31222	0.30672	0.30697	0.30968	0.30924	0.30745	0.30724	0.30786	0.30932	0.30294	0.30495	0.30982	0.30377	0.30263	0.30432	0.30546	0.30624	0.30329	0.30461	0.30091	0.30963	0.30359	0.3074	0.30412	0.30224	0.30223	0.30306	0.30125	0.30286	0.29899	0.29951	0.30378	0.29957	0.2986	0.29589	0.29877	0.2987	0.30185	0.29717	0.29583	0.296	0.29582	0.2969
B_contaminans	0.3169	0.28209	0.25159	0.24224	0.23521	0.19741	0.19923	0.1959	0.19821	0.19898	0.19894	0.19654	0.19765	0.19589	0.19326	0.19659	0.20035	0.19653	0.19419	0.19347	0.19339	0.19212	0.19898	0.17806	0.19114	0.19053	0.19361	0.18735	0.19252	0.19158	0.18626	0.19469	0.18955	0.18829	0.19109	0.18744	0.18652	0.19092	0.18663	0.18558	0.18747	0.1863	0.17687	0.18668	0.17653	0.17534	0.18076	0.17676	0.18229
B_plantarii	0.32157	0.27833	0.24945	0.24648	0.24309	0.20285	0.20885	0.20229	0.20422	0.20629	0.20592	0.20343	0.20562	0.20503	0.20349	0.20224	0.20446	0.2019	0.20119	0.20314	0.20179	0.20478	0.20424	0.19433	0.19787	0.19352	0.20175	0.19334	0.19893	0.201	0.18945	0.20514	0.19508	0.19782	0.19851	0.19744	0.19661	0.19624	0.19475	0.19288	0.19079	0.19141	0.18713	0.18958	0.19077	0.19199	0.18331	0.19192	0.18419
B_gladioli	0.32469	0.27443	0.24863	0.25014	0.24754	0.20878	0.217	0.20756	0.20967	0.21464	0.21392	0.21079	0.21456	0.20446	0.2127	0.20937	0.2122	0.21314	0.20942	0.21048	0.21062	0.2038	0.21177	0.19871	0.20622	0.19939	0.20911	0.1984	0.20974	0.2098	0.19718	0.21215	0.20247	0.20342	0.20711	0.19844	0.19635	0.20359	0.19738	0.19469	0.19687	0.20117	0.19357	0.19684	0.19499	0.19389	0.18663	0.19652	0.18801
B_lata	0.31632	0.28037	0.25117	0.24085	0.23534	0.19477	0.19673	0.19345	0.19641	0.19758	0.19709	0.19545	0.1952	0.19319	0.19141	0.19503	0.19743	0.19664	0.19201	0.1933	0.19112	0.19122	0.19634	0.17791	0.18984	0.1886	0.1912	0.18499	0.19216	0.18889	0.18235	0.19332	0.18794	0.18646	0.18926	0.18557	0.18516	0.191	0.18493	0.18346	0.18418	0.18628	0.17514	0.18557	0.17405	0.17414	0.18197	0.17542	0.18188
B_multivorans	0.31719	0.28017	0.2453	0.23616	0.23214	0.18995	0.19276	0.19055	0.19292	0.19258	0.19161	0.19154	0.18946	0.19332	0.18668	0.18566	0.18956	0.18909	0.18703	0.18736	0.18709	0.18909	0.18724	0.17327	0.18502	0.18414	0.18537	0.18366	0.18539	0.18495	0.17988	0.18802	0.18149	0.18127	0.18346	0.18556	0.18721	0.18377	0.18311	0.18191	0.17968	0.17673	0.17262	0.18092	0.17123	0.17018	0.17537	0.17356	0.18116
B_pyrrocinia	0.31549	0.28028	0.25015	0.23852	0.23003	0.19346	0.19368	0.19257	0.19379	0.1955	0.19288	0.19279	0.19298	0.19129	0.18995	0.18991	0.1952	0.19242	0.18861	0.18865	0.18904	0.18864	0.19261	0.1753	0.18625	0.1856	0.18792	0.18355	0.18766	0.18651	0.18289	0.18945	0.18305	0.18369	0.18512	0.18419	0.18342	0.18683	0.1833	0.18121	0.18073	0.18138	0.17065	0.18068	0.17182	0.17137	0.17696	0.17088	0.18027
B_ambifaria	0.31655	0.27934	0.24791	0.24049	0.23315	0.19242	0.19494	0.19298	0.19443	0.19358	0.19313	0.19328	0.19267	0.19337	0.18771	0.19033	0.1957	0.19346	0.18808	0.18943	0.18853	0.18968	0.19095	0.17712	0.18606	0.18677	0.18718	0.18581	0.18914	0.18483	0.18451	0.19073	0.18406	0.18289	0.1838	0.18622	0.18591	0.18721	0.18369	0.18323	0.18264	0.18353	0.17349	0.18218	0.17185	0.17175	0.17915	0.17254	0.18337
B_stabilis	0.31517	0.27955	0.2498	0.2371	0.23026	0.19389	0.19403	0.19315	0.19475	0.19557	0.19295	0.19415	0.1931	0.19117	0.19031	0.1897	0.19523	0.192	0.18869	0.18839	0.18883	0.18873	0.19227	0.17459	0.18555	0.18604	0.18784	0.18395	0.18708	0.18655	0.18249	0.18955	0.1826	0.18404	0.18505	0.18422	0.18364	0.18647	0.18338	0.18075	0.18105	0.18051	0.17029	0.18036	0.17219	0.17176	0.17708	0.17149	0.17951
B_cepacia	0.31548	0.27854	0.24921	0.23706	0.2324	0.1918	0.19515	0.19241	0.19406	0.19446	0.19401	0.19309	0.19251	0.19156	0.1908	0.19181	0.19636	0.19373	0.19076	0.19122	0.18979	0.18981	0.1939	0.1754	0.18675	0.18632	0.18782	0.18335	0.19024	0.18677	0.18215	0.19189	0.18514	0.18424	0.18736	0.1847	0.18242	0.18879	0.18445	0.1821	0.18312	0.18317	0.17295	0.18266	0.1723	0.17241	0.17778	0.17317	0.17975
B_ubonensis	0.31703	0.27692	0.24381	0.23731	0.23235	0.19092	0.19102	0.19146	0.19454	0.18941	0.18983	0.19302	0.18733	0.19135	0.18667	0.18443	0.19113	0.1892	0.18637	0.18606	0.18627	0.18866	0.18912	0.17147	0.18368	0.18382	0.18471	0.18228	0.18529	0.18118	0.18105	0.18817	0.18147	0.17912	0.18148	0.18419	0.18247	0.18268	0.18149	0.17778	0.17623	0.17852	0.1689	0.17594	0.17148	0.17086	0.17338	0.17133	0.17831
B_seminalis	0.3159	0.27757	0.24631	0.23946	0.23293	0.19129	0.19325	0.19181	0.19513	0.19263	0.19397	0.19291	0.19146	0.19155	0.18746	0.19005	0.19388	0.1906	0.18624	0.18915	0.18747	0.18816	0.19203	0.17573	0.18724	0.18396	0.18705	0.18143	0.18656	0.18472	0.18104	0.19013	0.18197	0.18259	0.18433	0.18252	0.18359	0.18468	0.1813	0.17998	0.17782	0.18069	0.17061	0.17893	0.17334	0.17255	0.17651	0.17374	0.17963
B_vietnamiensis	0.31366	0.27799	0.24497	0.23664	0.23031	0.18878	0.19214	0.18772	0.19052	0.19116	0.19284	0.18875	0.18938	0.19271	0.18749	0.18712	0.19007	0.1874	0.18507	0.18869	0.18718	0.1863	0.18686	0.17364	0.18594	0.18255	0.18525	0.18188	0.18316	0.18369	0.17861	0.18988	0.18014	0.18164	0.18131	0.18078	0.18439	0.18346	0.18214	0.17883	0.17961	0.17944	0.16932	0.17844	0.16892	0.16926	0.17424	0.16953	0.17872
B_anthina	0.31441	0.27764	0.24502	0.23566	0.22945	0.18973	0.18907	0.18888	0.19136	0.18926	0.18983	0.19001	0.18799	0.18928	0.18453	0.18743	0.19036	0.18778	0.18414	0.18567	0.18483	0.18609	0.18778	0.17345	0.18353	0.18253	0.18391	0.17876	0.18351	0.18299	0.17974	0.18745	0.17964	0.17913	0.18392	0.18133	0.18104	0.18198	0.18033	0.17874	0.17546	0.17735	0.1688	0.1777	0.1704	0.16921	0.17406	0.16921	0.17732
B_stagnalis	0.31409	0.27769	0.24252	0.23502	0.23035	0.1897	0.18699	0.18725	0.19085	0.1864	0.1873	0.18867	0.18602	0.18981	0.18318	0.18302	0.18939	0.18763	0.18277	0.18461	0.18305	0.18719	0.18752	0.17308	0.18095	0.18145	0.18212	0.18003	0.18342	0.1811	0.17963	0.18557	0.18077	0.17627	0.17854	0.1823	0.18322	0.18171	0.17975	0.17732	0.17683	0.17642	0.1688	0.17415	0.16963	0.17006	0.17121	0.17007	0.1734
Ra_mannitolytica	0.37118	0.21919	0.33474	0.33166	0.32509	0.30416	0.3019	0.30235	0.30233	0.29929	0.29954	0.30207	0.29601	0.30359	0.29963	0.29431	0.29813	0.29964	0.29455	0.29614	0.29763	0.30257	0.29814	0.29315	0.29317	0.2956	0.29844	0.29611	0.29644	0.29305	0.29469	0.29201	0.29001	0.29089	0.29211	0.29586	0.29597	0.29585	0.29435	0.29322	0.28325	0.28708	0.29071	0.29022	0.29133	0.28941	0.2838	0.28881	0.28201
B_cenocepacia	0.31345	0.27638	0.24662	0.23651	0.22914	0.19129	0.19176	0.1915	0.19348	0.19075	0.19216	0.19207	0.18991	0.19044	0.1855	0.18895	0.19347	0.18899	0.18602	0.18743	0.18654	0.18841	0.19001	0.17384	0.18453	0.18385	0.18508	0.18174	0.18519	0.18416	0.18075	0.1881	0.18017	0.18187	0.18465	0.18229	0.18125	0.18349	0.1822	0.18005	0.17828	0.17853	0.17001	0.17868	0.17088	0.17065	0.17466	0.17109	0.17666
B_pseudomultivorans	0.31167	0.27377	0.24128	0.23361	0.22991	0.18718	0.19195	0.18721	0.19001	0.1924	0.19028	0.18836	0.18999	0.18902	0.18664	0.18588	0.19088	0.18859	0.18559	0.18697	0.18617	0.18646	0.18914	0.17116	0.18403	0.17944	0.18479	0.17768	0.18453	0.18426	0.17672	0.18856	0.17861	0.18114	0.18393	0.18181	0.1821	0.18246	0.1791	0.17852	0.17735	0.17728	0.16746	0.17677	0.16858	0.16701	0.17083	0.16808	0.17353
Ra_solanacearum	0.36846	0.21086	0.31769	0.32598	0.32387	0.30427	0.30192	0.29882	0.29992	0.2994	0.29618	0.2989	0.29687	0.302	0.30064	0.29111	0.29391	0.29558	0.29233	0.29573	0.29752	0.30124	0.29585	0.29279	0.2935	0.28961	0.29647	0.29273	0.29277	0.29189	0.29137	0.2922	0.28784	0.28838	0.28817	0.29511	0.29211	0.28952	0.29358	0.28891	0.27531	0.28685	0.28718	0.28532	0.28845	0.28496	0.27967	0.28625	0.27881
Cu_necator	0.36156	0.14302	0.3177	0.32328	0.3183	0.29779	0.29936	0.2926	0.29521	0.29627	0.2993	0.29451	0.2941	0.29715	0.29936	0.29185	0.29529	0.29497	0.29001	0.29318	0.29585	0.29189	0.29523	0.28888	0.29168	0.2862	0.29346	0.29059	0.29316	0.29197	0.28721	0.28866	0.28677	0.28681	0.28538	0.28612	0.28271	0.28616	0.28522	0.28463	0.27811	0.28331	0.28684	0.28088	0.2843	0.28382	0.2792	0.28357	0.27618
Cu_nantongensis	0.35968	0.14327	0.31241	0.32127	0.32041	0.30089	0.29495	0.29686	0.29736	0.29294	0.29443	0.29769	0.29158	0.29689	0.29476	0.28779	0.29014	0.29178	0.28643	0.29006	0.29016	0.29305	0.29069	0.28651	0.28758	0.28612	0.28957	0.29069	0.28894	0.28722	0.28584	0.28411	0.28336	0.2838	0.28326	0.28656	0.28171	0.28529	0.28505	0.28524	0.27607	0.28023	0.2834	0.27713	0.28325	0.28242	0.27609	0.28162	0.27423
[truncated: 42 more columns]

## Sheet: Graphs
Supplementary file S2. Details of the Substitution Saturation analyses performed in this study.
Species 1	Species 2	P Dist	JTT Dist		Species 1	Species 2	P Dist	GTR Dist		Species 1	Species 2	P Dist	GTR Dist
P_acidipaludis'	B_ambifaria	0.092	0.0976121		Ro_andropogonis	Ra_pickettii	0.25609	0.31904		B_ambifaria	B_stabilis	0.05094	0.0531
P_acidipaludis'	Ro_andropogonis	0.177	0.200857		Ro_andropogonis	B_rhizoxinica	0.23957	0.29412		B_ambifaria	B_cepacia	0.0531	0.05546
B_ambifaria	Ro_andropogonis	0.179	0.202565		Ro_andropogonis	C_sordidicola	0.23922	0.29319		B_ambifaria	B_ubonensis	0.0674	0.07115
P_acidipaludis'	B_anthina	0.09	0.0954283		Ro_andropogonis	C_udeis	0.23766	0.29075		B_ambifaria	B_seminalis	0.05097	0.05314
B_ambifaria	B_anthina	0.017	0.0172421		Ro_andropogonis	C_turbans'	0.2312	0.2813		B_ambifaria	B_vietnamiensis	0.05113	0.0533
Ro_andropogonis	B_anthina	0.176	0.199918		Ro_andropogonis	C_glebae'	0.23058	0.28041		B_ambifaria	B_anthina	0.05044	0.05254
P_acidipaludis'	C_arationis'	0.099	0.105613		Ro_andropogonis	C_catudaia'	0.23055	0.28045		B_ambifaria	B_stagnalis	0.06717	0.07089
B_ambifaria	C_arationis'	0.102	0.108065		Ro_andropogonis	P_bryophila	0.22984	0.27919		B_ambifaria	Ra_mannitolytica	0.22597	0.27563
Ro_andropogonis	C_arationis'	0.183	0.208489		Ro_andropogonis	C_fortuita'	0.22972	0.27925		B_ambifaria	B_cenocepacia	0.05112	0.05331
B_anthina	C_arationis'	0.101	0.107355		Ro_andropogonis	P_caledonica	0.22965	0.27877		B_ambifaria	B_pseudomultivorans	0.05746	0.0602
P_acidipaludis'	C_arvi'	0.097	0.103414		Ro_andropogonis	C_humi	0.22915	0.27825		B_ambifaria	Ra_solanacearum	0.22248	0.27096
B_ambifaria	C_arvi'	0.104	0.110692		Ro_andropogonis	C_terrestris	0.22909	0.27816		B_ambifaria	Cu_necator	0.22001	0.26696
Ro_andropogonis	C_arvi'	0.184	0.20973		Ro_andropogonis	C_arvi'	0.23015	0.2798		B_ambifaria	Cu_nantongensis	0.21815	0.26469
B_anthina	C_arvi'	0.103	0.109574		Ro_andropogonis	P_dilworthii	0.22924	0.2784		B_anthina	B_stagnalis	0.06462	0.06806
C_arationis'	C_arvi'	0.057	0.0587077		Ro_andropogonis	C_petereochthonis'	0.23151	0.28181		B_anthina	Ra_mannitolytica	0.22479	0.27417
P_acidipaludis'	P_aspalathi	0.077	0.0801958		Ro_andropogonis	C_zhejiangensis	0.22837	0.27716		B_anthina	B_cenocepacia	0.02714	0.02776
B_ambifaria	P_aspalathi	0.087	0.0915596		Ro_andropogonis	P_kirstenboschensis	0.22934	0.27856		B_anthina	B_pseudomultivorans	0.05253	0.05479
Ro_andropogonis	P_aspalathi	0.176	0.199178		Ro_andropogonis	C_jiangsuensis	0.22952	0.27891		B_anthina	Ra_solanacearum	0.21882	0.26568
B_anthina	P_aspalathi	0.085	0.0895005		Ro_andropogonis	C_consitans'	0.22937	0.27884		B_anthina	Cu_necator	0.21808	0.26417
C_arationis'	P_aspalathi	0.085	0.0890461		Ro_andropogonis	C_megalochromosomata	0.23	0.27964		B_anthina	Cu_nantongensis	0.21491	0.26015
C_arvi'	P_aspalathi	0.089	0.094248		Ro_andropogonis	C_choica	0.22862	0.27751		B_cenocepacia	B_pseudomultivorans	0.05173	0.05394
P_acidipaludis'	P_bannensis	0.045	0.0458931		Ro_andropogonis	P_fungorum	0.22761	0.27582		B_cenocepacia	Ra_solanacearum	0.22073	0.26843
B_ambifaria	P_bannensis	0.095	0.100624		Ro_andropogonis	C_cordobensis	0.22942	0.27884		B_cenocepacia	Cu_necator	0.21823	0.26432
Ro_andropogonis	P_bannensis	0.178	0.202128		Ro_andropogonis	C_arationis'	0.22867	0.27751		B_cenocepacia	Cu_nantongensis	0.21498	0.26017
B_anthina	P_bannensis	0.093	0.098285		Ro_andropogonis	C_pedi'	0.2292	0.27842		B_cepacia	B_ubonensis	0.06603	0.06966
C_arationis'	P_bannensis	0.101	0.107858		Ro_andropogonis	C_grimmiae	0.22845	0.27744		B_cepacia	B_seminalis	0.04059	0.04198
C_arvi'	P_bannensis	0.1	0.106885		Ro_andropogonis	C_hypogeia'	0.22974	0.27921		B_cepacia	B_vietnamiensis	0.06108	0.06417
P_aspalathi	P_bannensis	0.079	0.0827561		Ro_andropogonis	C_peredens'	0.22901	0.2782		B_cepacia	B_anthina	0.04261	0.04412
P_acidipaludis'	P_bryophila	0.076	0.0791035		Ro_andropogonis	C_temeraria'	0.22838	0.27723		B_cepacia	B_stagnalis	0.06473	0.06824
B_ambifaria	P_bryophila	0.086	0.0906923		Ro_andropogonis	P_aspalathi	0.22738	0.27543		B_cepacia	Ra_mannitolytica	0.22692	0.277
Ro_andropogonis	P_bryophila	0.175	0.197579		Ro_andropogonis	P_phymatum	0.22828	0.27717		B_cepacia	B_cenocepacia	0.04147	0.04292
B_anthina	P_bryophila	0.085	0.0892727		Ro_andropogonis	C_telluris	0.22815	0.27693		B_cepacia	B_pseudomultivorans	0.05412	0.05655
C_arationis'	P_bryophila	0.083	0.0872827		Ro_andropogonis	P_phenoliruptrix	0.22782	0.27637		B_cepacia	Ra_solanacearum	0.22218	0.27043
C_arvi'	P_bryophila	0.089	0.0942721		Ro_andropogonis	C_glathei	0.22751	0.27601		B_cepacia	Cu_necator	0.22048	0.26736
P_aspalathi	P_bryophila	0.027	0.0270459		Ro_andropogonis	P_phytofirmans	0.2274	0.27574		B_cepacia	Cu_nantongensis	0.21746	0.26354
P_bannensis	P_bryophila	0.078	0.0812536		Ro_andropogonis	C_calidae'	0.22793	0.27655		B_contaminans	B_plantarii	0.12523	0.13878
P_acidipaludis'	P_caballeronis	0.056	0.0575569		Ro_andropogonis	P_phenazinium	0.22659	0.27446		B_contaminans	B_gladioli	0.13077	0.14597
B_ambifaria	P_caballeronis	0.089	0.0940328		Ro_andropogonis	P_kururiensis	0.22999	0.27985		B_contaminans	B_lata	0.02953	0.03027
Ro_andropogonis	P_caballeronis	0.175	0.197878		Ro_andropogonis	P_terricola	0.22626	0.27399		B_contaminans	B_multivorans	0.07374	0.07834
B_anthina	P_caballeronis	0.088	0.0921941		Ro_andropogonis	P_graminis	0.22642	0.27429		B_contaminans	B_pyrrocinia	0.0474	0.04927
C_arationis'	P_caballeronis	0.095	0.10044		Ro_andropogonis	P_ginsengiterrae	0.22631	0.2741		B_contaminans	B_ambifaria	0.05668	0.05934
C_arvi'	P_caballeronis	0.096	0.1019		Ro_andropogonis	P_xenovorans	0.22611	0.27368		B_contaminans	B_stabilis	0.04769	0.04958
P_aspalathi	P_caballeronis	0.072	0.0742149		Ro_andropogonis	P_hospita	0.22684	0.27508		B_contaminans	B_cepacia	0.03607	0.03717
P_bannensis	P_caballeronis	0.063	0.0649888		Ro_andropogonis	P_nodosa	0.22875	0.27792		B_contaminans	B_ubonensis	0.07224	0.07657
P_bryophila	P_caballeronis	0.07	0.0722342		Ro_andropogonis	P_sacchari	0.22854	0.27761		B_contaminans	B_seminalis	0.04455	0.04622
P_acidipaludis'	P_caledonica	0.076	0.0791485		Ro_andropogonis	P_sartisoli	0.22474	0.27173		B_contaminans	B_vietnamiensis	0.06679	0.07051
B_ambifaria	P_caledonica	0.086	0.0904499		Ro_andropogonis	P_terrae	0.2259	0.27362		B_contaminans	B_anthina	0.04756	0.04945
Ro_andropogonis	P_caledonica	0.175	0.197658		Ro_andropogonis	P_sprentiae	0.22471	0.27164		B_contaminans	B_stagnalis	0.07204	0.07636
B_anthina	P_caledonica	0.085	0.089116		Ro_andropogonis	P_heleia	0.22751	0.27612		B_contaminans	Ra_mannitolytica	0.22796	0.27829
C_arationis'	P_caledonica	0.083	0.0873722		Ro_andropogonis	P_mimosarum	0.22714	0.27571		B_contaminans	B_cenocepacia	0.04607	0.04786
C_arvi'	P_caledonica	0.089	0.0940416		Ro_andropogonis	P_caribensis	0.22496	0.27222		B_contaminans	B_pseudomultivorans	0.06017	0.06318
P_aspalathi	P_caledonica	0.027	0.0270493		Ro_andropogonis	P_ginsengisoli	0.22379	0.27024		B_contaminans	Ra_solanacearum	0.22539	0.27496
P_bannensis	P_caledonica	0.078	0.0812036		Ro_andropogonis	P_tuberum	0.22454	0.27157		B_contaminans	Cu_necator	0.2227	0.2707
P_bryophila	P_caledonica	0.003	0.00286349		Ro_andropogonis	P_diazotrophica	0.22529	0.27269		B_contaminans	Cu_nantongensis	0.22071	0.26817
P_caballeronis	P_caledonica	0.07	0.0724133		Ro_andropogonis	P_tropica	0.22647	0.27448		B_diffusa	B_dolosa	0.0691	0.07322
P_acidipaludis'	C_calidae'	0.092	0.0970297		Ro_andropogonis	P_acidipaludis'	0.22698	0.27534		B_diffusa	B_territorii	0.0244	0.02495
B_ambifaria	C_calidae'	0.098	0.103996		Ro_andropogonis	P_oxyphila	0.22707	0.27558		B_diffusa	Ra_pickettii	0.2348	0.288
Ro_andropogonis	C_calidae'	0.179	0.202871		Ro_andropogonis	P_bannensis	0.22625	0.27395		B_diffusa	B_contaminans	0.05945	0.06244
B_anthina	C_calidae'	0.097	0.102535		Ro_andropogonis	P_monticola	0.2234	0.26979		B_diffusa	B_plantarii	0.12222	0.13531
C_arationis'	C_calidae'	0.06	0.0623156		Ro_andropogonis	P_ferrariae	0.22661	0.27501		B_diffusa	B_gladioli	0.12814	0.14292
C_arvi'	C_calidae'	0.027	0.0271733		Ro_andropogonis	B_thailandensis	0.22339	0.27012		B_diffusa	B_lata	0.05792	0.06081
P_aspalathi	C_calidae'	0.084	0.088153		Ro_andropogonis	B_oklahomensis	0.22312	0.26984		B_diffusa	B_multivorans	0.06773	0.07162
P_bannensis	C_calidae'	0.095	0.100073		Ro_andropogonis	B_mallei	0.22297	0.2697		B_diffusa	B_pyrrocinia	0.05325	0.05565
P_bryophila	C_calidae'	0.084	0.0881027		Ro_andropogonis	B_gladioli	0.22397	0.27121		B_diffusa	B_ambifaria	0.03854	0.03981
P_caballeronis	C_calidae'	0.09	0.0952099		Ro_andropogonis	B_pseudomallei	0.22287	0.26957		B_diffusa	B_stabilis	0.05348	0.0559
P_caledonica	C_calidae'	0.084	0.0880686		Ro_andropogonis	B_glumae	0.22317	0.26997		B_diffusa	B_cepacia	0.05527	0.05787
P_acidipaludis'	P_caribensis	0.075	0.078518		Ro_andropogonis	B_latens	0.22253	0.26862		B_diffusa	B_ubonensis	0.06752	0.07131
B_ambifaria	P_caribensis	0.086	0.0905999		Ro_andropogonis	B_diffusa	0.22223	0.26823		B_diffusa	B_seminalis	0.0534	0.0558
Ro_andropogonis	P_caribensis	0.175	0.198555		Ro_andropogonis	B_contaminans	0.22232	0.26822		B_diffusa	B_vietnamiensis	0.05132	0.05353
B_anthina	P_caribensis	0.085	0.0889172		Ro_andropogonis	B_lata	0.22231	0.2681		B_diffusa	B_anthina	0.05272	0.05506
C_arationis'	P_caribensis	0.083	0.0876756		Ro_andropogonis	P_caballeronis	0.22111	0.26697		B_diffusa	B_stagnalis	0.06713	0.07088
C_arvi'	P_caribensis	0.086	0.0908572		Ro_andropogonis	B_territorii	0.2218	0.26761		B_diffusa	Ra_mannitolytica	0.22711	0.27731
P_aspalathi	P_caribensis	0.056	0.0574958		Ro_andropogonis	B_plantarii	0.22253	0.26901		B_diffusa	B_cenocepacia	0.05375	0.05621
P_bannensis	P_caribensis	0.077	0.0804994		Ro_andropogonis	B_cepacia	0.22172	0.26748		B_diffusa	B_pseudomultivorans	0.05766	0.06046
P_bryophila	P_caribensis	0.055	0.0568114		Ro_andropogonis	B_dolosa	0.2206	0.26588		B_diffusa	Ra_solanacearum	0.22271	0.27114
P_caballeronis	P_caribensis	0.071	0.0731018		Ro_andropogonis	B_pyrrocinia	0.22117	0.26664		B_diffusa	Cu_necator	0.22071	0.26802
P_caledonica	P_caribensis	0.056	0.0571552		Ro_andropogonis	B_stabilis	0.22158	0.26726		B_diffusa	Cu_nantongensis	0.21903	0.26604
C_calidae'	P_caribensis	0.081	0.0844895		Ro_andropogonis	B_ambifaria	0.22152	0.26711		B_dolosa	B_territorii	0.06731	0.07118
P_acidipaludis'	C_catudaia'	0.099	0.105053		Ro_andropogonis	Cu_metallidurans	0.25553	0.3181		B_dolosa	Ra_pickettii	0.23522	0.28911
B_ambifaria	C_catudaia'	0.105	0.111824		Ro_andropogonis	B_multivorans	0.22105	0.26655		B_dolosa	B_contaminans	0.07652	0.08152
Ro_andropogonis	C_catudaia'	0.185	0.21063		Ro_andropogonis	B_vietnamiensis	0.22087	0.26626		B_dolosa	B_plantarii	0.12181	0.13479
B_anthina	C_catudaia'	0.104	0.110822		Ro_andropogonis	B_seminalis	0.22087	0.2664		B_dolosa	B_gladioli	0.12913	0.14418
C_arationis'	C_catudaia'	0.058	0.0595741		Ro_andropogonis	B_cenocepacia	0.22048	0.26568		B_dolosa	B_lata	0.07355	0.07816
C_arvi'	C_catudaia'	0.006	0.0062433		Ro_andropogonis	B_ubonensis	0.22165	0.26752		B_dolosa	B_multivorans	0.06108	0.06423
P_aspalathi	C_catudaia'	0.091	0.0959087		Ro_andropogonis	B_anthina	0.22031	0.26545		B_dolosa	B_pyrrocinia	0.06632	0.07011
P_bannensis	C_catudaia'	0.102	0.108574		Ro_andropogonis	B_stagnalis	0.22062	0.266		B_dolosa	B_ambifaria	0.06906	0.07316
P_bryophila	C_catudaia'	0.091	0.0955143		Ro_andropogonis	B_pseudomultivorans	0.21939	0.26424		B_dolosa	B_stabilis	0.06707	0.07093
P_caballeronis	C_catudaia'	0.097	0.10306		Ro_andropogonis	Cu_necator	0.25055	0.31086		B_dolosa	B_cepacia	0.0707	0.07495
P_caledonica	C_catudaia'	0.09	0.0953659		Ro_andropogonis	Cu_nantongensis	0.2492	0.30868		B_dolosa	B_ubonensis	0.07063	0.07484
C_calidae'	C_catudaia'	0.029	0.0290892		Ro_andropogonis	Ra_solanacearum	0.25196	0.31304		B_dolosa	B_seminalis	0.06758	0.07148
P_caribensis	C_catudaia'	0.088	0.0923156		Ro_andropogonis	Ra_mannitolytica	0.25307	0.31458		B_dolosa	B_vietnamiensis	0.06842	0.07239
P_acidipaludis'	B_cenocepacia	0.091	0.0955417		Ra_pickettii	B_rhizoxinica	0.23495	0.28658		B_dolosa	B_anthina	0.06556	0.06922
B_ambifaria	B_cenocepacia	0.017	0.017405		Ra_pickettii	C_sordidicola	0.23297	0.28315		B_dolosa	B_stagnalis	0.07238	0.07678
Ro_andropogonis	B_cenocepacia	0.177	0.200349		Ra_pickettii	C_udeis	0.23076	0.27998		B_dolosa	Ra_mannitolytica	0.22707	0.27739
B_anthina	B_cenocepacia	0.006	0.00645168		Ra_pickettii	C_turbans'	0.21984	0.26411		B_dolosa	B_cenocepacia	0.06621	0.06996
C_arationis'	B_cenocepacia	0.101	0.107362		Ra_pickettii	C_glebae'	0.21924	0.26309		B_dolosa	B_pseudomultivorans	0.06248	0.06583
C_arvi'	B_cenocepacia	0.103	0.10959		Ra_pickettii	C_catudaia'	0.21843	0.26199		B_dolosa	Ra_solanacearum	0.22252	0.27094
P_aspalathi	B_cenocepacia	0.085	0.0891664		Ra_pickettii	P_bryophila	0.21859	0.26192		B_dolosa	Cu_necator	0.22211	0.27008
P_bannensis	B_cenocepacia	0.092	0.0978415		Ra_pickettii	C_fortuita'	0.21905	0.26306		B_dolosa	Cu_nantongensis	0.21914	0.26628
P_bryophila	B_cenocepacia	0.085	0.089314		Ra_pickettii	P_caledonica	0.21867	0.26198		B_gladioli	B_lata	0.12908	0.14381
P_caballeronis	B_cenocepacia	0.088	0.0919947		Ra_pickettii	C_humi	0.21952	0.26375		B_gladioli	B_multivorans	0.12623	0.14054
P_caledonica	B_cenocepacia	0.085	0.0892438		Ra_pickettii	C_terrestris	0.21932	0.2634		B_gladioli	B_pyrrocinia	0.12684	0.14125
C_calidae'	B_cenocepacia	0.097	0.10246		Ra_pickettii	C_arvi'	0.21795	0.26128		B_gladioli	B_ambifaria	0.12786	0.14257
P_caribensis	B_cenocepacia	0.085	0.0895371		Ra_pickettii	P_dilworthii	0.21842	0.26174		B_gladioli	B_stabilis	0.12697	0.14137
C_catudaia'	B_cenocepacia	0.104	0.110793		Ra_pickettii	C_petereochthonis'	0.21647	0.25922		B_gladioli	B_cepacia	0.12638	0.14066
P_acidipaludis'	B_cepacia	0.091	0.0960746		Ra_pickettii	C_zhejiangensis	0.21886	0.26272		B_gladioli	B_ubonensis	0.12337	0.13708
B_ambifaria	B_cepacia	0.019	0.0194743		Ra_pickettii	P_kirstenboschensis	0.2174	0.26024		B_gladioli	B_seminalis	0.12475	0.13873
Ro_andropogonis	B_cepacia	0.178	0.201457		Ra_pickettii	C_jiangsuensis	0.21676	0.25959		B_gladioli	B_vietnamiensis	0.12495	0.13895
B_anthina	B_cepacia	0.012	0.0117918		Ra_pickettii	C_consitans'	0.21693	0.2599		B_gladioli	B_anthina	0.1249	0.139
C_arationis'	B_cepacia	0.102	0.108063		Ra_pickettii	C_megalochromosomata	0.21615	0.25876		B_gladioli	B_stagnalis	0.12106	0.1342
C_arvi'	B_cepacia	0.104	0.110492		Ra_pickettii	C_choica	0.21735	0.26052		B_gladioli	Ra_mannitolytica	0.22351	0.27184
P_aspalathi	B_cepacia	0.085	0.0895548		Ra_pickettii	P_fungorum	0.21795	0.26122		B_gladioli	B_cenocepacia	0.12411	0.13797
P_bannensis	B_cepacia	0.093	0.0979744		Ra_pickettii	C_cordobensis	0.21661	0.25945		B_gladioli	B_pseudomultivorans	0.119	0.13172
P_bryophila	B_cepacia	0.085	0.0895358		Ra_pickettii	C_arationis'	0.217	0.25993		B_gladioli	Ra_solanacearum	0.21457	0.25856
P_caballeronis	B_cepacia	0.089	0.0931991		Ra_pickettii	C_pedi'	0.21639	0.25913		B_gladioli	Cu_necator	0.21074	0.25266
P_caledonica	B_cepacia	0.085	0.0895075		Ra_pickettii	C_grimmiae	0.21689	0.25981		B_gladioli	Cu_nantongensis	0.20558	0.24553
C_calidae'	B_cepacia	0.098	0.103491		Ra_pickettii	C_hypogeia'	0.21513	0.25717		B_glumae	P_caballeronis	0.14991	0.16996
P_caribensis	B_cepacia	0.085	0.0896355		Ra_pickettii	C_peredens'	0.21587	0.25832		B_glumae	B_diffusa	0.1266	0.14071
C_catudaia'	B_cepacia	0.105	0.111641		Ra_pickettii	C_temeraria'	0.21643	0.25916		B_glumae	B_dolosa	0.12801	0.14249
B_cenocepacia	B_cepacia	0.011	0.0108035		Ra_pickettii	P_aspalathi	0.21666	0.2592		B_glumae	B_territorii	0.12606	0.14001
P_acidipaludis'	C_choica	0.096	0.101436		Ra_pickettii	P_phymatum	0.2156	0.25792		B_glumae	Ra_pickettii	0.23644	0.29052
B_ambifaria	C_choica	0.1	0.105648		Ra_pickettii	C_telluris	0.21547	0.25792		B_glumae	B_contaminans	0.12995	0.14468
Ro_andropogonis	C_choica	0.179	0.202889		Ra_pickettii	P_phenoliruptrix	0.21523	0.2573		B_glumae	B_plantarii	0.04371	0.04537
B_anthina	C_choica	0.099	0.104685		Ra_pickettii	C_glathei	0.21562	0.25811		B_glumae	B_gladioli	0.0909	0.0981
C_arationis'	C_choica	0.034	0.0341272		Ra_pickettii	P_phytofirmans	0.21514	0.25716		B_glumae	B_lata	0.12838	0.14269
C_arvi'	C_choica	0.063	0.0649516		Ra_pickettii	C_calidae'	0.21485	0.25686		B_glumae	B_multivorans	0.12382	0.13724
P_aspalathi	C_choica	0.08	0.0834926		Ra_pickettii	P_phenazinium	0.21492	0.25685		B_glumae	B_pyrrocinia	0.12531	0.13909
P_bannensis	C_choica	0.099	0.104372		Ra_pickettii	P_kururiensis	0.21146	0.25217		B_glumae	B_ambifaria	0.12659	0.14071
P_bryophila	C_choica	0.081	0.0845625		Ra_pickettii	P_terricola	0.21457	0.25644		B_glumae	B_stabilis	0.12527	0.13901
P_caballeronis	C_choica	0.091	0.0952027		Ra_pickettii	P_graminis	0.21434	0.25602		B_glumae	B_cepacia	0.12626	0.14016
P_caledonica	C_choica	0.081	0.084507		Ra_pickettii	P_ginsengiterrae	0.21425	0.25591		B_glumae	B_ubonensis	0.12252	0.1357
C_calidae'	C_choica	0.057	0.0584397		Ra_pickettii	P_xenovorans	0.21443	0.25602		B_glumae	B_seminalis	0.12371	0.1371
P_caribensis	C_choica	0.081	0.0849402		Ra_pickettii	P_hospita	0.21326	0.25442		B_glumae	B_vietnamiensis	0.12383	0.13729
C_catudaia'	C_choica	0.064	0.0656629		Ra_pickettii	P_nodosa	0.21103	0.25138		B_glumae	B_anthina	0.12364	0.13704
B_cenocepacia	C_choica	0.099	0.104887		Ra_pickettii	P_sacchari	0.21118	0.25149		B_glumae	B_stagnalis	0.11938	0.1318
B_cepacia	C_choica	0.1	0.105816		Ra_pickettii	P_sartisoli	0.21434	0.25607		B_glumae	Ra_mannitolytica	0.22762	0.27777
P_acidipaludis'	C_consitans'	0.097	0.103277		Ra_pickettii	P_terrae	0.21302	0.25411		B_glumae	B_cenocepacia	0.12421	0.13776
B_ambifaria	C_consitans'	0.103	0.110143		Ra_pickettii	P_sprentiae	0.21409	0.25578		B_glumae	B_pseudomultivorans	0.11873	0.13114
Ro_andropogonis	C_consitans'	0.182	0.207413		Ra_pickettii	P_heleia	0.2112	0.2517		B_glumae	Ra_solanacearum	0.22173	0.26953
B_anthina	C_consitans'	0.102	0.108493		Ra_pickettii	P_mimosarum	0.21073	0.2511		B_glumae	Cu_necator	0.21778	0.26338
C_arationis'	C_consitans'	0.054	0.0552989		Ra_pickettii	P_caribensis	0.21252	0.25342		B_glumae	Cu_nantongensis	0.21377	0.25789
C_arvi'	C_consitans'	0.038	0.0386037		Ra_pickettii	P_ginsengisoli	0.21329	0.25457		B_lata	B_multivorans	0.071	0.07522
P_aspalathi	C_consitans'	0.087	0.0916864		Ra_pickettii	P_tuberum	0.21227	0.25315		B_lata	B_pyrrocinia	0.04295	0.04451
P_bannensis	C_consitans'	0.1	0.10679		Ra_pickettii	P_diazotrophica	0.21143	0.2519		B_lata	B_ambifaria	0.0542	0.05665
P_bryophila	C_consitans'	0.086	0.0908736		Ra_pickettii	P_tropica	0.21003	0.24994		B_lata	B_stabilis	0.04277	0.04432
P_caballeronis	C_consitans'	0.094	0.100047		Ra_pickettii	P_acidipaludis'	0.20946	0.2493		B_lata	B_cepacia	0.03162	0.0325
P_caledonica	C_consitans'	0.086	0.0908357		Ra_pickettii	P_oxyphila	0.20926	0.24896		B_lata	B_ubonensis	0.06983	0.07387
C_calidae'	C_consitans'	0.041	0.0419302		Ra_pickettii	P_bannensis	0.20998	0.24973		B_lata	B_seminalis	0.04128	0.04273
P_caribensis	C_consitans'	0.085	0.089218		Ra_pickettii	P_monticola	0.21231	0.25322		B_lata	B_vietnamiensis	0.0639	0.06729
C_catudaia'	C_consitans'	0.039	0.0396114		Ra_pickettii	P_ferrariae	0.20869	0.24837		B_lata	B_anthina	0.04576	0.04752
B_cenocepacia	C_consitans'	0.102	0.108445		Ra_pickettii	B_thailandensis	0.20869	0.24856		B_lata	B_stagnalis	0.06884	0.07279
B_cepacia	C_consitans'	0.103	0.109629		Ra_pickettii	B_oklahomensis	0.20901	0.24909		B_lata	Ra_mannitolytica	0.22768	0.27764
C_choica	C_consitans'	0.061	0.0629249		Ra_pickettii	B_mallei	0.20909	0.24929		B_lata	B_cenocepacia	0.04379	0.04542
P_acidipaludis'	B_contaminans	0.092	0.097433		Ra_pickettii	B_gladioli	0.20779	0.24714		B_lata	B_pseudomultivorans	0.0575	0.06028
B_ambifaria	B_contaminans	0.023	0.0230255		Ra_pickettii	B_pseudomallei	0.20891	0.24901		B_lata	Ra_solanacearum	0.22362	0.27193
Ro_andropogonis	B_contaminans	0.179	0.202743		Ra_pickettii	B_glumae	0.2083	0.24782		B_lata	Cu_necator	0.22133	0.26825
B_anthina	B_contaminans	0.016	0.0158645		Ra_pickettii	B_latens	0.20878	0.24836		B_lata	Cu_nantongensis	0.21849	0.26458
C_arationis'	B_contaminans	0.104	0.110751		Ra_pickettii	B_diffusa	0.20789	0.24713		B_latens	B_glumae	0.132	0.14746
C_arvi'	B_contaminans	0.106	0.112987		Ra_pickettii	B_contaminans	0.20784	0.24704		B_latens	P_caballeronis	0.13833	0.15489
P_aspalathi	B_contaminans	0.087	0.0909879		Ra_pickettii	B_lata	0.20749	0.24639		B_latens	B_diffusa	0.05226	0.05462
P_bannensis	B_contaminans	0.093	0.0985092		Ra_pickettii	P_caballeronis	0.20816	0.24779		B_latens	B_dolosa	0.07313	0.07773
P_bryophila	B_contaminans	0.087	0.0914117		Ra_pickettii	B_territorii	0.20738	0.24645		B_latens	B_territorii	0.05181	0.0541
P_caballeronis	B_contaminans	0.09	0.0945006		Ra_pickettii	B_plantarii	0.20639	0.24501		B_latens	Ra_pickettii	0.23739	0.29189
P_caledonica	B_contaminans	0.087	0.0912997		Ra_pickettii	B_cepacia	0.207	0.24593		B_latens	B_contaminans	0.06713	0.07097
C_calidae'	B_contaminans	0.1	0.106414		Ra_pickettii	B_dolosa	0.20811	0.2477		B_latens	B_plantarii	0.12827	0.1428
P_caribensis	B_contaminans	0.087	0.0918742		Ra_pickettii	B_pyrrocinia	0.20729	0.24638		B_latens	B_gladioli	0.13316	0.14905
C_catudaia'	B_contaminans	0.107	0.114118		Ra_pickettii	B_stabilis	0.20689	0.24582		B_latens	B_lata	0.06526	0.06892
B_cenocepacia	B_contaminans	0.015	0.0146714		Ra_pickettii	B_ambifaria	0.20694	0.24575		B_latens	B_multivorans	0.07191	0.07631
B_cepacia	B_contaminans	0.01	0.0102961		Ra_pickettii	Cu_metallidurans	0.16854	0.19348		B_latens	B_pyrrocinia	0.06248	0.06576
C_choica	B_contaminans	0.102	0.108409		Ra_pickettii	B_multivorans	0.20671	0.24564		B_latens	B_ambifaria	0.05241	0.05477
C_consitans'	B_contaminans	0.106	0.112764		Ra_pickettii	B_vietnamiensis	0.2063	0.24498		B_latens	B_stabilis	0.06242	0.06569
P_acidipaludis'	C_cordobensis	0.093	0.0983159		Ra_pickettii	B_seminalis	0.206	0.24456		B_latens	B_cepacia	0.06325	0.06666
B_ambifaria	C_cordobensis	0.099	0.105134		Ra_pickettii	B_cenocepacia	0.20625	0.24495		B_latens	B_ubonensis	0.07409	0.07868
Ro_andropogonis	C_cordobensis	0.18	0.203815		Ra_pickettii	B_ubonensis	0.20495	0.24316		B_latens	B_seminalis	0.06176	0.06499
B_anthina	C_cordobensis	0.098	0.103836		Ra_pickettii	B_anthina	0.2054	0.24375		B_latens	B_vietnamiensis	0.05793	0.06079
C_arationis'	C_cordobensis	0.062	0.0635638		Ra_pickettii	B_stagnalis	0.20461	0.24256		B_latens	B_anthina	0.05815	0.06101
C_arvi'	C_cordobensis	0.02	0.0203157		Ra_pickettii	B_pseudomultivorans	0.20391	0.24167		B_latens	B_stagnalis	0.07496	0.07966
P_aspalathi	C_cordobensis	0.085	0.0887927		Ra_pickettii	Cu_necator	0.15857	0.18033		B_latens	Ra_mannitolytica	0.22974	0.28104
P_bannensis	C_cordobensis	0.097	0.102947		Ra_pickettii	Cu_nantongensis	0.15886	0.18079		B_latens	B_cenocepacia	0.05872	0.06165
P_bryophila	C_cordobensis	0.085	0.0887547		Ra_pickettii	Ra_solanacearum	0.09436	0.10209		B_latens	B_pseudomultivorans	0.06495	0.06851
P_caballeronis	C_cordobensis	0.091	0.0958217		Ra_pickettii	Ra_mannitolytica	0.07905	0.08453		B_latens	Ra_solanacearum	0.2258	0.2756
P_caledonica	C_cordobensis	0.085	0.0886394		B_rhizoxinica	C_sordidicola	0.20471	0.24337		B_latens	Cu_necator	0.22412	0.27265
C_calidae'	C_cordobensis	0.021	0.0212406		B_rhizoxinica	C_udeis	0.20217	0.23976		B_latens	Cu_nantongensis	0.22215	0.27025
P_caribensis	C_cordobensis	0.082	0.0855664		B_rhizoxinica	C_turbans'	0.18972	0.22246		B_mallei	P_bannensis	0.16007	0.18291
C_catudaia'	C_cordobensis	0.022	0.0220117		B_rhizoxinica	C_glebae'	0.18901	0.22138		B_mallei	B_thailandensis	0.04056	0.04204
B_cenocepacia	C_cordobensis	0.098	0.103887		B_rhizoxinica	C_catudaia'	0.18951	0.2222		B_mallei	P_oxyphila	0.1506	0.17067
B_cepacia	C_cordobensis	0.099	0.104768		B_rhizoxinica	P_bryophila	0.18927	0.22182		B_mallei	P_tuberum	0.1515	0.17192
C_choica	C_cordobensis	0.058	0.0596973		B_rhizoxinica	C_fortuita'	0.18787	0.21996		B_mallei	B_oklahomensis	0.05756	0.06038
C_consitans'	C_cordobensis	0.042	0.0432521		B_rhizoxinica	P_caledonica	0.18931	0.22181		B_mallei	B_pseudomallei	0.00224	0.00225
B_contaminans	C_cordobensis	0.101	0.107409		B_rhizoxinica	C_humi	0.18793	0.22008		B_mallei	P_ferrariae	0.15059	0.17089
P_acidipaludis'	P_diazotrophica	0.075	0.0776811		B_rhizoxinica	C_terrestris	0.18804	0.22021		B_mallei	P_monticola	0.15134	0.17174
B_ambifaria	P_diazotrophica	0.087	0.0913428		B_rhizoxinica	C_arvi'	0.18929	0.22185		B_mallei	P_tropica	0.15072	0.17064
Ro_andropogonis	P_diazotrophica	0.175	0.198602		B_rhizoxinica	P_dilworthii	0.18796	0.22001		B_mallei	B_latens	0.10821	0.11829
B_anthina	P_diazotrophica	0.085	0.0886981		B_rhizoxinica	C_petereochthonis'	0.18909	0.22153		B_mallei	B_glumae	0.12385	0.13744
C_arationis'	P_diazotrophica	0.085	0.0893656		B_rhizoxinica	C_zhejiangensis	0.18784	0.21989		B_mallei	P_caballeronis	0.13443	0.15008
C_arvi'	P_diazotrophica	0.086	0.0903569		B_rhizoxinica	P_kirstenboschensis	0.1883	0.22047		B_mallei	B_diffusa	0.10449	0.11385
P_aspalathi	P_diazotrophica	0.059	0.0604059		B_rhizoxinica	C_jiangsuensis	0.18841	0.22061		B_mallei	B_dolosa	0.10011	0.10863
P_bannensis	P_diazotrophica	0.077	0.080497		B_rhizoxinica	C_consitans'	0.18768	0.2197		B_mallei	B_territorii	0.10387	0.11311
P_bryophila	P_diazotrophica	0.058	0.0590697		B_rhizoxinica	C_megalochromosomata	0.18742	0.21936		B_mallei	Ra_pickettii	0.23538	0.28955
P_caballeronis	P_diazotrophica	0.07	0.072669		B_rhizoxinica	C_choica	0.18654	0.21814		B_mallei	B_contaminans	0.10849	0.11855
P_caledonica	P_diazotrophica	0.057	0.0589148		B_rhizoxinica	P_fungorum	0.1879	0.22011		B_mallei	B_plantarii	0.11855	0.13087
C_calidae'	P_diazotrophica	0.08	0.0832649		B_rhizoxinica	C_cordobensis	0.18695	0.21867		B_mallei	B_gladioli	0.12697	0.14171
P_caribensis	P_diazotrophica	0.029	0.0293869		B_rhizoxinica	C_arationis'	0.18545	0.21654		B_mallei	B_lata	0.10703	0.11681
C_catudaia'	P_diazotrophica	0.087	0.0919325		B_rhizoxinica	C_pedi'	0.18706	0.21882		B_mallei	B_multivorans	0.09786	0.10599
B_cenocepacia	P_diazotrophica	0.085	0.0892966		B_rhizoxinica	C_grimmiae	0.18869	0.22112		B_mallei	B_pyrrocinia	0.10182	0.11067
B_cepacia	P_diazotrophica	0.086	0.0900705		B_rhizoxinica	C_hypogeia'	0.18889	0.22129		B_mallei	B_ambifaria	0.10414	0.11341
C_choica	P_diazotrophica	0.081	0.0845283		B_rhizoxinica	C_peredens'	0.18636	0.21788		B_mallei	B_stabilis	0.10192	0.11078
C_consitans'	P_diazotrophica	0.086	0.0903316		B_rhizoxinica	C_temeraria'	0.18623	0.21772		B_mallei	B_cepacia	0.10421	0.11348
B_contaminans	P_diazotrophica	0.088	0.0920328		B_rhizoxinica	P_aspalathi	0.18847	0.22082		B_mallei	B_ubonensis	0.09568	0.10346
C_cordobensis	P_diazotrophica	0.082	0.0855849		B_rhizoxinica	P_phymatum	0.18506	0.21605		B_mallei	B_seminalis	0.10167	0.11051
P_acidipaludis'	B_diffusa	0.091	0.0954836		B_rhizoxinica	C_telluris	0.1847	0.21562		B_mallei	B_vietnamiensis	0.10061	0.10917
B_ambifaria	B_diffusa	0.013	0.0125021		B_rhizoxinica	P_phenoliruptrix	0.18546	0.21674		B_mallei	B_anthina	0.09787	0.10597
Ro_andropogonis	B_diffusa	0.177	0.200602		B_rhizoxinica	C_glathei	0.18235	0.21245		B_mallei	B_stagnalis	0.09562	0.10333
B_anthina	B_diffusa	0.015	0.0153741		B_rhizoxinica	P_phytofirmans	0.18736	0.21925		B_mallei	Ra_mannitolytica	0.22735	0.27825
C_arationis'	B_diffusa	0.1	0.106374		B_rhizoxinica	C_calidae'	0.18556	0.21672		B_mallei	B_cenocepacia	0.09981	0.10826
C_arvi'	B_diffusa	0.102	0.10865		B_rhizoxinica	P_phenazinium	0.18567	0.217		B_mallei	B_pseudomultivorans	0.09702	0.10505
P_aspalathi	B_diffusa	0.085	0.0895627		B_rhizoxinica	P_kururiensis	0.18216	0.21243		B_mallei	Ra_solanacearum	0.22168	0.27055
P_bannensis	B_diffusa	0.093	0.0979033		B_rhizoxinica	P_terricola	0.18505	0.21615		B_mallei	Cu_necator	0.22409	0.27402
P_bryophila	B_diffusa	0.085	0.0886358		B_rhizoxinica	P_graminis	0.18472	0.21568		B_mallei	Cu_nantongensis	0.21919	0.26723
P_caballeronis	B_diffusa	0.088	0.0918881		B_rhizoxinica	P_ginsengiterrae	0.18584	0.21716		B_multivorans	B_pyrrocinia	0.06587	0.06951
P_caledonica	B_diffusa	0.084	0.0885179		B_rhizoxinica	P_xenovorans	0.18633	0.21789		B_multivorans	B_ambifaria	0.06792	0.07176
C_calidae'	B_diffusa	0.096	0.101288		B_rhizoxinica	P_hospita	0.18395	0.21458		B_multivorans	B_stabilis	0.066	0.06964
P_caribensis	B_diffusa	0.084	0.0885652		B_rhizoxinica	P_nodosa	0.18585	0.21713		B_multivorans	B_cepacia	0.06887	0.07286
C_catudaia'	B_diffusa	0.103	0.109735		B_rhizoxinica	P_sacchari	0.18572	0.21701		B_multivorans	B_ubonensis	0.06877	0.07275
B_cenocepacia	B_diffusa	0.016	0.0157745		B_rhizoxinica	P_sartisoli	0.18225	0.21229		B_multivorans	B_seminalis	0.0656	0.06922
B_cepacia	B_diffusa	0.018	0.0175271		B_rhizoxinica	P_terrae	0.18384	0.21446		B_multivorans	B_vietnamiensis	0.0688	0.07279
C_choica	B_diffusa	0.098	0.104095		B_rhizoxinica	P_sprentiae	0.18197	0.21181		B_multivorans	B_anthina	0.0645	0.06796
C_consitans'	B_diffusa	0.101	0.108004		B_rhizoxinica	P_heleia	0.18518	0.21628		B_multivorans	B_stagnalis	0.06918	0.0732
B_contaminans	B_diffusa	0.021	0.0213928		B_rhizoxinica	P_mimosarum	0.18342	0.21397		B_multivorans	Ra_mannitolytica	0.22407	0.27297
C_cordobensis	B_diffusa	0.097	0.103082		B_rhizoxinica	P_caribensis	0.18249	0.21262		B_multivorans	B_cenocepacia	0.06408	0.06751
P_diazotrophica	B_diffusa	0.084	0.0879838		B_rhizoxinica	P_ginsengisoli	0.18367	0.21419		B_multivorans	B_pseudomultivorans	0.05519	0.05776
P_acidipaludis'	P_dilworthii	0.077	0.0802428		B_rhizoxinica	P_tuberum	0.18083	0.21028		B_multivorans	Ra_solanacearum	0.22119	0.26899
B_ambifaria	P_dilworthii	0.088	0.0919477		B_rhizoxinica	P_diazotrophica	0.18018	0.20951		B_multivorans	Cu_necator	0.22111	0.26863
Ro_andropogonis	P_dilworthii	0.175	0.198136		B_rhizoxinica	P_tropica	0.18319	0.21352		B_multivorans	Cu_nantongensis	0.21888	0.26605
B_anthina	P_dilworthii	0.086	0.0900702		B_rhizoxinica	P_acidipaludis'	0.18294	0.21318		B_oklahomensis	B_pseudomallei	0.0571	0.05987
C_arationis'	P_dilworthii	0.085	0.0888979		B_rhizoxinica	P_oxyphila	0.18303	0.21342		B_oklahomensis	P_ferrariae	0.1509	0.1713
C_arvi'	P_dilworthii	0.09	0.095061		B_rhizoxinica	P_bannensis	0.18706	0.2187		B_oklahomensis	P_monticola	0.14933	0.16908
P_aspalathi	P_dilworthii	0.028	0.027653		B_rhizoxinica	P_monticola	0.1809	0.21039		B_oklahomensis	P_tropica	0.15122	0.17129
P_bannensis	P_dilworthii	0.079	0.0828342		B_rhizoxinica	P_ferrariae	0.18209	0.21213		B_oklahomensis	B_latens	0.10436	0.11362
P_bryophila	P_dilworthii	0.012	0.0119771		B_rhizoxinica	B_thailandensis	0.17321	0.20009		B_oklahomensis	B_glumae	0.12515	0.13899
P_caballeronis	P_dilworthii	0.071	0.0740256		B_rhizoxinica	B_oklahomensis	0.17477	0.2023		B_oklahomensis	P_caballeronis	0.13251	0.14756
P_caledonica	P_dilworthii	0.012	0.0122961		B_rhizoxinica	B_mallei	0.17317	0.20022		B_oklahomensis	B_diffusa	0.10052	0.10907
C_calidae'	P_dilworthii	0.085	0.0887992		B_rhizoxinica	B_gladioli	0.17865	0.20751		B_oklahomensis	B_dolosa	0.09789	0.10595
P_caribensis	P_dilworthii	0.057	0.0582102		B_rhizoxinica	B_pseudomallei	0.17285	0.19978		B_oklahomensis	B_territorii	0.09968	0.10809
C_catudaia'	P_dilworthii	0.091	0.096109		B_rhizoxinica	B_glumae	0.17797	0.20661		B_oklahomensis	Ra_pickettii	0.23612	0.29059
B_cenocepacia	P_dilworthii	0.086	0.090283		B_rhizoxinica	B_latens	0.17747	0.20576		B_oklahomensis	B_contaminans	0.1063	0.11593
B_cepacia	P_dilworthii	0.087	0.0910976		B_rhizoxinica	B_diffusa	0.17726	0.20554		B_oklahomensis	B_plantarii	0.12016	0.13278
C_choica	P_dilworthii	0.081	0.0851703		B_rhizoxinica	B_contaminans	0.17947	0.20845		B_oklahomensis	B_gladioli	0.12873	0.14384
C_consitans'	P_dilworthii	0.087	0.0913711		B_rhizoxinica	B_lata	0.17913	0.20797		B_oklahomensis	B_lata	0.10382	0.11294
B_contaminans	P_dilworthii	0.088	0.0926873		B_rhizoxinica	P_caballeronis	0.1723	0.19901		B_oklahomensis	B_multivorans	0.09811	0.10624
C_cordobensis	P_dilworthii	0.085	0.0892829		B_rhizoxinica	B_territorii	0.17625	0.20411		B_oklahomensis	B_pyrrocinia	0.09952	0.10787
P_diazotrophica	P_dilworthii	0.058	0.0600482		B_rhizoxinica	B_plantarii	0.17754	0.20601		B_oklahomensis	B_ambifaria	0.10119	0.10986
B_diffusa	P_dilworthii	0.085	0.0895434		B_rhizoxinica	B_cepacia	0.17835	0.20699		B_oklahomensis	B_stabilis	0.09953	0.10788
P_acidipaludis'	B_dolosa	0.089	0.0933326		B_rhizoxinica	B_dolosa	0.17504	0.20262		B_oklahomensis	B_cepacia	0.102	0.11085
B_ambifaria	B_dolosa	0.024	0.0242046		B_rhizoxinica	B_pyrrocinia	0.17757	0.20595		B_oklahomensis	B_ubonensis	0.09194	0.09903
Ro_andropogonis	B_dolosa	0.176	0.199429		B_rhizoxinica	B_stabilis	0.17792	0.20644		B_oklahomensis	B_seminalis	0.09835	0.1065
B_anthina	B_dolosa	0.022	0.0218429		B_rhizoxinica	B_ambifaria	0.17679	0.20484		B_oklahomensis	B_vietnamiensis	0.09745	0.1054
C_arationis'	B_dolosa	0.099	0.105324		B_rhizoxinica	Cu_metallidurans	0.23365	0.28482		B_oklahomensis	B_anthina	0.09512	0.10272
C_arvi'	B_dolosa	0.101	0.107981		B_rhizoxinica	B_multivorans	0.17415	0.2014		B_oklahomensis	B_stagnalis	0.09272	0.0999
P_aspalathi	B_dolosa	0.086	0.0902521		B_rhizoxinica	B_vietnamiensis	0.17561	0.20334		B_oklahomensis	Ra_mannitolytica	0.2282	0.27952
P_bannensis	B_dolosa	0.092	0.097021		B_rhizoxinica	B_seminalis	0.17581	0.2036		B_oklahomensis	B_cenocepacia	0.09824	0.10639
P_bryophila	B_dolosa	0.085	0.0889584		B_rhizoxinica	B_cenocepacia	0.1762	0.20414		B_oklahomensis	B_pseudomultivorans	0.09435	0.10185
P_caballeronis	B_dolosa	0.086	0.0905564		B_rhizoxinica	B_ubonensis	0.17308	0.19996		B_oklahomensis	Ra_solanacearum	0.22337	0.27278
P_caledonica	B_dolosa	0.085	0.0890076		B_rhizoxinica	B_anthina	0.1751	0.20265		B_oklahomensis	Cu_necator	0.22457	0.27467
C_calidae'	B_dolosa	0.095	0.100471		B_rhizoxinica	B_stagnalis	0.17358	0.20063		B_oklahomensis	Cu_nantongensis	0.21985	0.268
P_caribensis	B_dolosa	0.083	0.0872357		B_rhizoxinica	B_pseudomultivorans	0.17253	0.19927		B_plantarii	B_gladioli	0.08398	0.0901
C_catudaia'	B_dolosa	0.102	0.108952		B_rhizoxinica	Cu_necator	0.22567	0.27319		B_plantarii	B_lata	0.12324	0.13632
B_cenocepacia	B_dolosa	0.023	0.0233657		B_rhizoxinica	Cu_nantongensis	0.22272	0.26891		B_plantarii	B_multivorans	0.11925	0.13161
B_cepacia	B_dolosa	0.025	0.0253297		B_rhizoxinica	Ra_solanacearum	0.2259	0.27347		B_plantarii	B_pyrrocinia	0.11964	0.13207
C_choica	B_dolosa	0.097	0.102673		B_rhizoxinica	Ra_mannitolytica	0.23037	0.28012		B_plantarii	B_ambifaria	0.12107	0.13386
C_consitans'	B_dolosa	0.101	0.107189		C_sordidicola	C_udeis	0.096	0.10413		B_plantarii	B_stabilis	0.11996	0.13244
B_contaminans	B_dolosa	0.029	0.0293099		C_sordidicola	C_turbans'	0.14927	0.169		B_plantarii	B_cepacia	0.1207	0.1333
C_cordobensis	B_dolosa	0.097	0.102214		C_sordidicola	C_glebae'	0.14813	0.16742		B_plantarii	B_ubonensis	0.11628	0.12802
P_diazotrophica	B_dolosa	0.083	0.0865405		C_sordidicola	C_catudaia'	0.14809	0.16748		B_plantarii	B_seminalis	0.11789	0.12995
B_diffusa	B_dolosa	0.021	0.0212778		C_sordidicola	P_bryophila	0.1577	0.17963		B_plantarii	B_vietnamiensis	0.11915	0.13153
P_dilworthii	B_dolosa	0.086	0.0901919		C_sordidicola	C_fortuita'	0.14607	0.16485		B_plantarii	B_anthina	0.11869	0.13095
P_acidipaludis'	P_ferrariae	0.031	0.0312685		C_sordidicola	P_caledonica	0.15821	0.1803		B_plantarii	B_stagnalis	0.11401	0.12524
B_ambifaria	P_ferrariae	0.094	0.0990899		C_sordidicola	C_humi	0.13294	0.14843		B_plantarii	Ra_mannitolytica	0.22457	0.27317
Ro_andropogonis	P_ferrariae	0.177	0.200784		C_sordidicola	C_terrestris	0.13326	0.14877		B_plantarii	B_cenocepacia	0.11892	0.13123
B_anthina	P_ferrariae	0.092	0.0972438		C_sordidicola	C_arvi'	0.14709	0.16621		B_plantarii	B_pseudomultivorans	0.11298	0.12413
C_arationis'	P_ferrariae	0.1	0.105839		C_sordidicola	P_dilworthii	0.15704	0.17879		B_plantarii	Ra_solanacearum	0.21932	0.26595
C_arvi'	P_ferrariae	0.099	0.105397		C_sordidicola	C_petereochthonis'	0.15107	0.17114		B_plantarii	Cu_necator	0.21723	0.26268
P_aspalathi	P_ferrariae	0.078	0.0814169		C_sordidicola	C_zhejiangensis	0.14513	0.16362		B_plantarii	Cu_nantongensis	0.21175	0.25504
P_bannensis	P_ferrariae	0.046	0.0468073		C_sordidicola	P_kirstenboschensis	0.15737	0.17925		B_pseudomallei	P_ferrariae	0.15027	0.17051
P_bryophila	P_ferrariae	0.077	0.0801387		C_sordidicola	C_jiangsuensis	0.14441	0.16269		B_pseudomallei	P_monticola	0.15094	0.17124
P_caballeronis	P_ferrariae	0.054	0.0557676		C_sordidicola	C_consitans'	0.14414	0.16234		B_pseudomallei	P_tropica	0.15047	0.17034
P_caledonica	P_ferrariae	0.077	0.0803882		C_sordidicola	C_megalochromosomata	0.14455	0.16296		B_pseudomallei	B_latens	0.10789	0.11789
C_calidae'	P_ferrariae	0.094	0.0994562		C_sordidicola	C_choica	0.132	0.14724		B_pseudomallei	B_glumae	0.12349	0.13701
P_caribensis	P_ferrariae	0.076	0.0789837		C_sordidicola	P_fungorum	0.15646	0.17814		B_pseudomallei	P_caballeronis	0.13419	0.14978
C_catudaia'	P_ferrariae	0.1	0.106659		C_sordidicola	C_cordobensis	0.14497	0.16334		B_pseudomallei	B_diffusa	0.10406	0.11332
B_cenocepacia	P_ferrariae	0.092	0.0967941		C_sordidicola	C_arationis'	0.13547	0.15153		B_pseudomallei	B_dolosa	0.09983	0.1083
B_cepacia	P_ferrariae	0.092	0.0976623		C_sordidicola	C_pedi'	0.14465	0.163		B_pseudomallei	B_territorii	0.10356	0.11272
C_choica	P_ferrariae	0.096	0.101412		C_sordidicola	C_grimmiae	0.14427	0.16257		B_pseudomallei	Ra_pickettii	0.23516	0.28921
C_consitans'	P_ferrariae	0.099	0.105059		C_sordidicola	C_hypogeia'	0.14526	0.16373		B_pseudomallei	B_contaminans	0.10813	0.11812
B_contaminans	P_ferrariae	0.093	0.0987858		C_sordidicola	C_peredens'	0.14413	0.16228		B_pseudomallei	B_plantarii	0.11827	0.13054
C_cordobensis	P_ferrariae	0.095	0.100227		C_sordidicola	C_temeraria'	0.14442	0.16276		B_pseudomallei	B_gladioli	0.12688	0.14161
P_diazotrophica	P_ferrariae	0.076	0.0786319		C_sordidicola	P_aspalathi	0.15588	0.17732		B_pseudomallei	B_lata	0.10663	0.11633
B_diffusa	P_ferrariae	0.092	0.0967529		C_sordidicola	P_phymatum	0.16067	0.18361		B_pseudomallei	B_multivorans	0.09743	0.10549
P_dilworthii	P_ferrariae	0.078	0.0812914		C_sordidicola	C_telluris	0.13221	0.14749		B_pseudomallei	B_pyrrocinia	0.10146	0.11025
B_dolosa	P_ferrariae	0.089	0.0942469		C_sordidicola	P_phenoliruptrix	0.15424	0.17517		B_pseudomallei	B_ambifaria	0.10394	0.11317
P_acidipaludis'	C_fortuita'	0.092	0.0973452		C_sordidicola	C_glathei	0.13404	0.14976		B_pseudomallei	B_stabilis	0.10164	0.11044
B_ambifaria	C_fortuita'	0.099	0.105057		C_sordidicola	P_phytofirmans	0.1538	0.17462		B_pseudomallei	B_cepacia	0.10397	0.1132
Ro_andropogonis	C_fortuita'	0.18	0.204072		C_sordidicola	C_calidae'	0.14439	0.16269		B_pseudomallei	B_ubonensis	0.09525	0.10295
B_anthina	C_fortuita'	0.098	0.103399		C_sordidicola	P_phenazinium	0.15734	0.1793		B_pseudomallei	B_seminalis	0.10124	0.10999
C_arationis'	C_fortuita'	0.06	0.0623293		C_sordidicola	P_kururiensis	0.16513	0.18934		B_pseudomallei	B_vietnamiensis	0.10045	0.10897
C_arvi'	C_fortuita'	0.03	0.0298045		C_sordidicola	P_terricola	0.15423	0.17527		B_pseudomallei	B_anthina	0.09767	0.10573
P_aspalathi	C_fortuita'	0.085	0.0894486		C_sordidicola	P_graminis	0.15251	0.17293		B_pseudomallei	B_stagnalis	0.09538	0.10305
P_bannensis	C_fortuita'	0.096	0.10105		C_sordidicola	P_ginsengiterrae	0.15477	0.17588		B_pseudomallei	Ra_mannitolytica	0.22705	0.27784
P_bryophila	C_fortuita'	0.084	0.0882984		C_sordidicola	P_xenovorans	0.1533	0.174		B_pseudomallei	B_cenocepacia	0.09953	0.10793
P_caballeronis	C_fortuita'	0.091	0.0953444		C_sordidicola	P_hospita	0.1574	0.17932		B_pseudomallei	B_pseudomultivorans	0.09682	0.10482
P_caledonica	C_fortuita'	0.084	0.0885135		C_sordidicola	P_nodosa	0.16646	0.19103		B_pseudomallei	Ra_solanacearum	0.2217	0.27059
C_calidae'	C_fortuita'	0.022	0.0216792		C_sordidicola	P_sacchari	0.16995	0.19572		B_pseudomallei	Cu_necator	0.2238	0.2736
P_caribensis	C_fortuita'	0.082	0.0854381		C_sordidicola	P_sartisoli	0.15448	0.17557		B_pseudomallei	Cu_nantongensis	0.21901	0.267
C_catudaia'	C_fortuita'	0.031	0.0317723		C_sordidicola	P_terrae	0.15791	0.18		B_pseudomultivorans	Ra_solanacearum	0.21611	0.26177
B_cenocepacia	C_fortuita'	0.097	0.10334		C_sordidicola	P_sprentiae	0.15826	0.18039		B_pseudomultivorans	Cu_necator	0.21537	0.26032
B_cepacia	C_fortuita'	0.098	0.10419		C_sordidicola	P_heleia	0.16641	0.19098		B_pseudomultivorans	Cu_nantongensis	0.21166	0.25548
C_choica	C_fortuita'	0.058	0.0592189		C_sordidicola	P_mimosarum	0.16726	0.19208		B_pyrrocinia	B_ambifaria	0.05047	0.05258
C_consitans'	C_fortuita'	0.041	0.0414736		C_sordidicola	P_caribensis	0.15748	0.17934		B_pyrrocinia	B_stabilis	0.00365	0.00366
B_contaminans	C_fortuita'	0.101	0.107154		C_sordidicola	P_ginsengisoli	0.15284	0.1734		B_pyrrocinia	B_cepacia	0.04109	0.04249
C_cordobensis	C_fortuita'	0.023	0.0228433		C_sordidicola	P_tuberum	0.15644	0.178		B_pyrrocinia	B_ubonensis	0.06116	0.06424
P_diazotrophica	C_fortuita'	0.081	0.0851812		C_sordidicola	P_diazotrophica	0.15791	0.18007		B_pyrrocinia	B_seminalis	0.03995	0.04129
B_diffusa	C_fortuita'	0.097	0.10244		C_sordidicola	P_tropica	0.16514	0.1893		B_pyrrocinia	B_vietnamiensis	0.06093	0.06403
P_dilworthii	C_fortuita'	0.085	0.0891887		C_sordidicola	P_acidipaludis'	0.16712	0.19194		B_pyrrocinia	B_anthina	0.04128	0.04272
B_dolosa	C_fortuita'	0.096	0.101891		C_sordidicola	P_oxyphila	0.16761	0.19273		B_pyrrocinia	B_stagnalis	0.0623	0.06552
P_ferrariae	C_fortuita'	0.094	0.0992715		C_sordidicola	P_bannensis	0.16708	0.1918		B_pyrrocinia	Ra_mannitolytica	0.22684	0.27691
P_acidipaludis'	P_fungorum	0.077	0.0799883		C_sordidicola	P_monticola	0.15532	0.17656		B_pyrrocinia	B_cenocepacia	0.04078	0.04222
B_ambifaria	P_fungorum	0.087	0.0917529		C_sordidicola	P_ferrariae	0.16583	0.19031		B_pyrrocinia	B_pseudomultivorans	0.05211	0.05439
Ro_andropogonis	P_fungorum	0.176	0.198973		C_sordidicola	B_thailandensis	0.16799	0.19297		B_pyrrocinia	Ra_solanacearum	0.2229	0.27148
B_anthina	P_fungorum	0.086	0.0898087		C_sordidicola	B_oklahomensis	0.16711	0.19192		B_pyrrocinia	Cu_necator	0.2194	0.26583
C_arationis'	P_fungorum	0.085	0.0894148		C_sordidicola	B_mallei	0.16793	0.19293		B_pyrrocinia	Cu_nantongensis	0.21655	0.26221
C_arvi'	P_fungorum	0.089	0.0943683		C_sordidicola	B_gladioli	0.17571	0.20349		B_rhizoxinica	C_sordidicola	0.24461	0.30325
P_aspalathi	P_fungorum	0.014	0.0134889		C_sordidicola	B_pseudomallei	0.16777	0.19271		B_rhizoxinica	C_udeis	0.2426	0.30037
P_bannensis	P_fungorum	0.078	0.0818671		C_sordidicola	B_glumae	0.17455	0.20179		B_rhizoxinica	P_dilworthii	0.22461	0.27322
P_bryophila	P_fungorum	0.026	0.0265367		C_sordidicola	B_latens	0.169	0.19439		B_rhizoxinica	C_turbans'	0.22782	0.27806
P_caballeronis	P_fungorum	0.071	0.0740375		C_sordidicola	B_diffusa	0.16789	0.19295		B_rhizoxinica	P_kirstenboschensis	0.22506	0.27389
P_caledonica	P_fungorum	0.026	0.0263781		C_sordidicola	B_contaminans	0.16912	0.19457		B_rhizoxinica	P_caledonica	0.22556	0.27453
C_calidae'	P_fungorum	0.084	0.0883204		C_sordidicola	B_lata	0.16841	0.19365		B_rhizoxinica	C_catudaia'	0.22517	0.27435
P_caribensis	P_fungorum	0.056	0.057941		C_sordidicola	P_caballeronis	0.16165	0.18478		B_rhizoxinica	C_glebae'	0.22507	0.27392
C_catudaia'	P_fungorum	0.091	0.0961114		C_sordidicola	B_territorii	0.16692	0.19163		B_rhizoxinica	P_bryophila	0.22529	0.27415
B_cenocepacia	P_fungorum	0.085	0.0895544		C_sordidicola	B_plantarii	0.17263	0.19913		B_rhizoxinica	C_arvi'	0.22485	0.27376
B_cepacia	P_fungorum	0.085	0.0894977		C_sordidicola	B_cepacia	0.16724	0.19206		B_rhizoxinica	P_fungorum	0.22483	0.27345
C_choica	P_fungorum	0.08	0.0834622		C_sordidicola	B_dolosa	0.16628	0.19077		B_rhizoxinica	C_fortuita'	0.22353	0.27169
C_consitans'	P_fungorum	0.087	0.0920245		C_sordidicola	B_pyrrocinia	0.16769	0.19273		B_rhizoxinica	C_petereochthonis'	0.22396	0.27221
B_contaminans	P_fungorum	0.087	0.0914013		C_sordidicola	B_stabilis	0.16763	0.19263		B_rhizoxinica	C_grimmiae	0.22502	0.27398
C_cordobensis	P_fungorum	0.085	0.089323		C_sordidicola	B_ambifaria	0.16827	0.19344		B_rhizoxinica	C_humi	0.22208	0.26963
P_diazotrophica	P_fungorum	0.058	0.0599078		C_sordidicola	Cu_metallidurans	0.23245	0.28243		B_rhizoxinica	C_cordobensis	0.22137	0.26848
B_diffusa	P_fungorum	0.085	0.0891003		C_sordidicola	B_multivorans	0.16686	0.19152		B_rhizoxinica	C_megalochromosomata	0.22445	0.27317
P_dilworthii	P_fungorum	0.026	0.0262551		C_sordidicola	B_vietnamiensis	0.1672	0.192		B_rhizoxinica	C_jiangsuensis	0.22532	0.27439
B_dolosa	P_fungorum	0.086	0.0900204		C_sordidicola	B_seminalis	0.16755	0.19256		B_rhizoxinica	P_aspalathi	0.22536	0.27414
P_ferrariae	P_fungorum	0.078	0.0812444		C_sordidicola	B_cenocepacia	0.16685	0.19163		B_rhizoxinica	C_consitans'	0.2225	0.27021
C_fortuita'	P_fungorum	0.086	0.090052		C_sordidicola	B_ubonensis	0.16734	0.19218		B_rhizoxinica	P_phymatum	0.22127	0.26825
P_acidipaludis'	P_ginsengisoli	0.078	0.0811465		C_sordidicola	B_anthina	0.16624	0.19078		B_rhizoxinica	C_pedi'	0.22487	0.27372
B_ambifaria	P_ginsengisoli	0.087	0.0908176		C_sordidicola	B_stagnalis	0.16543	0.18968		B_rhizoxinica	P_phenoliruptrix	0.22209	0.26969
Ro_andropogonis	P_ginsengisoli	0.175	0.197669		C_sordidicola	B_pseudomultivorans	0.16517	0.18938		B_rhizoxinica	C_zhejiangensis	0.22231	0.26979
B_anthina	P_ginsengisoli	0.085	0.0888961		C_sordidicola	Cu_necator	0.22863	0.2772		B_rhizoxinica	P_terricola	0.22188	0.26911
C_arationis'	P_ginsengisoli	0.084	0.0878181		C_sordidicola	Cu_nantongensis	0.22724	0.27518		B_rhizoxinica	C_terrestris	0.22132	0.26849
C_arvi'	P_ginsengisoli	0.089	0.093955		C_sordidicola	Ra_solanacearum	0.22846	0.27664		B_rhizoxinica	C_temeraria'	0.22262	0.27048
P_aspalathi	P_ginsengisoli	0.022	0.0220489		C_sordidicola	Ra_mannitolytica	0.22879	0.27709		B_rhizoxinica	P_graminis	0.22004	0.26643
P_bannensis	P_ginsengisoli	0.078	0.0814471		C_udeis	C_turbans'	0.14616	0.16494		B_rhizoxinica	C_hypogeia'	0.22652	0.2762
P_bryophila	P_ginsengisoli	0.024	0.023995		C_udeis	C_glebae'	0.14571	0.16428		B_rhizoxinica	C_arationis'	0.21796	0.26308
P_caballeronis	P_ginsengisoli	0.072	0.0742935		C_udeis	C_catudaia'	0.14554	0.16417		B_rhizoxinica	C_calidae'	0.22212	0.26936
P_caledonica	P_ginsengisoli	0.024	0.0237984		C_udeis	P_bryophila	0.15671	0.17839		B_rhizoxinica	C_peredens'	0.22122	0.26845
C_calidae'	P_ginsengisoli	0.083	0.0873899		C_udeis	C_fortuita'	0.1444	0.1627		B_rhizoxinica	P_phytofirmans	0.22125	0.26784
P_caribensis	P_ginsengisoli	0.056	0.0577181		C_udeis	P_caledonica	0.15724	0.17905		B_rhizoxinica	P_phenazinium	0.22111	0.26796
C_catudaia'	P_ginsengisoli	0.091	0.0956167		C_udeis	C_humi	0.12888	0.14338		B_rhizoxinica	C_choica	0.21883	0.2645
B_cenocepacia	P_ginsengisoli	0.085	0.0889758		C_udeis	C_terrestris	0.12916	0.14375		B_rhizoxinica	P_ginsengiterrae	0.2214	0.26842
B_cepacia	P_ginsengisoli	0.085	0.0894135		C_udeis	C_arvi'	0.14539	0.16401		B_rhizoxinica	P_xenovorans	0.22102	0.26782
C_choica	P_ginsengisoli	0.08	0.0840091		C_udeis	P_dilworthii	0.15547	0.17677		B_rhizoxinica	P_kururiensis	0.21784	0.26355
C_consitans'	P_ginsengisoli	0.086	0.0907441		C_udeis	C_petereochthonis'	0.14885	0.16825		B_rhizoxinica	C_telluris	0.218	0.26329
B_contaminans	P_ginsengisoli	0.087	0.0914835		C_udeis	C_zhejiangensis	0.143	0.16093		B_rhizoxinica	P_sartisoli	0.21645	0.26107
C_cordobensis	P_ginsengisoli	0.085	0.0886473		C_udeis	P_kirstenboschensis	0.15611	0.17767		B_rhizoxinica	C_glathei	0.21523	0.25941
P_diazotrophica	P_ginsengisoli	0.059	0.0609327		C_udeis	C_jiangsuensis	0.1418	0.1594		B_rhizoxinica	P_terrae	0.21849	0.26412
B_diffusa	P_ginsengisoli	0.084	0.0884434		C_udeis	C_consitans'	0.14391	0.16206		B_rhizoxinica	P_hospita	0.2184	0.26392
P_dilworthii	P_ginsengisoli	0.025	0.0247304		C_udeis	C_megalochromosomata	0.1416	0.15917		B_rhizoxinica	P_mimosarum	0.2172	0.26268
B_dolosa	P_ginsengisoli	0.085	0.0892245		C_udeis	C_choica	0.12779	0.14199		B_rhizoxinica	P_caribensis	0.21735	0.26261
P_ferrariae	P_ginsengisoli	0.079	0.0825422		C_udeis	P_fungorum	0.15372	0.17458		B_rhizoxinica	P_sacchari	0.21996	0.26648
C_fortuita'	P_ginsengisoli	0.084	0.0883643		C_udeis	C_cordobensis	0.14257	0.16033		B_rhizoxinica	P_diazotrophica	0.21446	0.25826
P_fungorum	P_ginsengisoli	0.022	0.0224938		C_udeis	C_arationis'	0.13109	0.14604		B_rhizoxinica	P_nodosa	0.22033	0.26694
P_acidipaludis'	P_ginsengiterrae	0.077	0.0800727		C_udeis	C_pedi'	0.1418	0.15937		B_rhizoxinica	P_heleia	0.21949	0.26574
B_ambifaria	P_ginsengiterrae	0.088	0.092697		C_udeis	C_grimmiae	0.14277	0.16068		B_rhizoxinica	P_sprentiae	0.21501	0.25908
Ro_andropogonis	P_ginsengiterrae	0.176	0.198605		C_udeis	C_hypogeia'	0.14383	0.16194		B_rhizoxinica	P_ginsengisoli	0.21817	0.26351
B_anthina	P_ginsengiterrae	0.086	0.0905529		C_udeis	C_peredens'	0.14182	0.15933		B_rhizoxinica	P_acidipaludis'	0.2158	0.26036
C_arationis'	P_ginsengiterrae	0.085	0.0897274		C_udeis	C_temeraria'	0.14183	0.15948		B_rhizoxinica	B_mallei	0.20421	0.24388
C_arvi'	P_ginsengiterrae	0.09	0.0945902		C_udeis	P_aspalathi	0.15286	0.17338		B_rhizoxinica	P_bannensis	0.2225	0.2701
P_aspalathi	P_ginsengiterrae	0.023	0.0234047		C_udeis	P_phymatum	0.15947	0.18199		B_rhizoxinica	B_thailandensis	0.20362	0.24275
P_bannensis	P_ginsengiterrae	0.079	0.082192		C_udeis	C_telluris	0.12874	0.14318		B_rhizoxinica	P_oxyphila	0.21564	0.26031
P_bryophila	P_ginsengiterrae	0.027	0.0272374		C_udeis	P_phenoliruptrix	0.1536	0.17438		B_rhizoxinica	P_tuberum	0.21319	0.25642
P_caballeronis	P_ginsengiterrae	0.072	0.0747032		C_udeis	C_glathei	0.13019	0.14502		B_rhizoxinica	B_oklahomensis	0.20567	0.24591
P_caledonica	P_ginsengiterrae	0.027	0.0273602		C_udeis	P_phytofirmans	0.15196	0.17231		B_rhizoxinica	B_pseudomallei	0.20381	0.2433
C_calidae'	P_ginsengiterrae	0.084	0.0885281		C_udeis	C_calidae'	0.14172	0.15928		B_rhizoxinica	P_ferrariae	0.21666	0.26179
P_caribensis	P_ginsengiterrae	0.056	0.0571073		C_udeis	P_phenazinium	0.15387	0.17469		B_rhizoxinica	P_monticola	0.213	0.25594
C_catudaia'	P_ginsengiterrae	0.091	0.096039		C_udeis	P_kururiensis	0.16324	0.1869		B_rhizoxinica	P_tropica	0.21728	0.26254
B_cenocepacia	P_ginsengiterrae	0.086	0.090563		C_udeis	P_terricola	0.15198	0.1723		B_rhizoxinica	B_latens	0.20882	0.25046
B_cepacia	P_ginsengiterrae	0.087	0.0911706		C_udeis	P_graminis	0.15161	0.17183		B_rhizoxinica	B_glumae	0.2103	0.25245
C_choica	P_ginsengiterrae	0.081	0.0847795		C_udeis	P_ginsengiterrae	0.15286	0.17346		B_rhizoxinica	P_caballeronis	0.20436	0.24402
C_consitans'	P_ginsengiterrae	0.088	0.0926562		C_udeis	P_xenovorans	0.1509	0.17086		B_rhizoxinica	B_diffusa	0.20863	0.25028
B_contaminans	P_ginsengiterrae	0.088	0.0926607		C_udeis	P_hospita	0.15498	0.17613		B_rhizoxinica	B_dolosa	0.20578	0.24622
C_cordobensis	P_ginsengiterrae	0.085	0.0887688		C_udeis	P_nodosa	0.16359	0.18712		B_rhizoxinica	B_territorii	0.20772	0.2488
P_diazotrophica	P_ginsengiterrae	0.058	0.0599623		C_udeis	P_sacchari	0.16536	0.18942		B_rhizoxinica	Ra_pickettii	0.26734	0.33844
B_diffusa	P_ginsengiterrae	0.087	0.0908958		C_udeis	P_sartisoli	0.15215	0.17253		B_rhizoxinica	B_contaminans	0.20974	0.25159
P_dilworthii	P_ginsengiterrae	0.027	0.0274489		C_udeis	P_terrae	0.15519	0.17642		B_rhizoxinica	B_plantarii	0.20826	0.24945
B_dolosa	P_ginsengiterrae	0.087	0.0910135		C_udeis	P_sprentiae	0.1572	0.17915		B_rhizoxinica	B_gladioli	0.20769	0.24863
P_ferrariae	P_ginsengiterrae	0.078	0.0817357		C_udeis	P_heleia	0.16387	0.18752		B_rhizoxinica	B_lata	0.20946	0.25117
C_fortuita'	P_ginsengiterrae	0.085	0.0894441		C_udeis	P_mimosarum	0.16474	0.18865		B_rhizoxinica	B_multivorans	0.20528	0.2453
P_fungorum	P_ginsengiterrae	0.024	0.0239257		C_udeis	P_caribensis	0.15563	0.17692		B_rhizoxinica	B_pyrrocinia	0.20866	0.25015
P_ginsengisoli	P_ginsengiterrae	0.025	0.0246504		C_udeis	P_ginsengisoli	0.15042	0.1703		B_rhizoxinica	B_ambifaria	0.20703	0.24791
P_acidipaludis'	B_gladioli	0.098	0.103924		C_udeis	P_tuberum	0.15494	0.17619		B_rhizoxinica	B_stabilis	0.20842	0.2498
B_ambifaria	B_gladioli	0.065	0.0668301		C_udeis	P_diazotrophica	0.15553	0.1768		B_rhizoxinica	B_cepacia	0.20805	0.24921
Ro_andropogonis	B_gladioli	0.179	0.203958		C_udeis	P_tropica	0.16171	0.18469		B_rhizoxinica	B_ubonensis	0.20415	0.24381
B_anthina	B_gladioli	0.063	0.065289		C_udeis	P_acidipaludis'	0.16394	0.1877		B_rhizoxinica	B_seminalis	0.20597	0.24631
C_arationis'	B_gladioli	0.11	0.117626		C_udeis	P_oxyphila	0.16334	0.18694		B_rhizoxinica	B_vietnamiensis	0.20503	0.24497
C_arvi'	B_gladioli	0.111	0.118917		C_udeis	P_bannensis	0.16303	0.18639		B_rhizoxinica	B_anthina	0.20502	0.24502
P_aspalathi	B_gladioli	0.095	0.100846		C_udeis	P_monticola	0.15385	0.17478		B_rhizoxinica	B_stagnalis	0.2033	0.24252
P_bannensis	B_gladioli	0.098	0.103883		C_udeis	P_ferrariae	0.16303	0.18654		B_rhizoxinica	Ra_mannitolytica	0.26453	0.33474
P_bryophila	B_gladioli	0.095	0.100077		C_udeis	B_thailandensis	0.16611	0.19051		B_rhizoxinica	B_cenocepacia	0.20608	0.24662
P_caballeronis	B_gladioli	0.097	0.102877		C_udeis	B_oklahomensis	0.16501	0.18911		B_rhizoxinica	B_pseudomultivorans	0.20227	0.24128
P_caledonica	B_gladioli	0.095	0.0998771		C_udeis	B_mallei	0.16635	0.19086		B_rhizoxinica	Ra_solanacearum	0.25404	0.31769
C_calidae'	B_gladioli	0.106	0.112838		C_udeis	B_gladioli	0.17334	0.20021		B_rhizoxinica	Cu_necator	0.25386	0.3177
P_caribensis	B_gladioli	0.095	0.10055		C_udeis	B_pseudomallei	0.16607	0.19047		B_rhizoxinica	Cu_nantongensis	0.25042	0.31241
C_catudaia'	B_gladioli	0.112	0.119623		C_udeis	B_glumae	0.17208	0.19843		B_seminalis	B_vietnamiensis	0.05861	0.06147
B_cenocepacia	B_gladioli	0.063	0.0645158		C_udeis	B_latens	0.16672	0.19129		B_seminalis	B_anthina	0.03713	0.03828
B_cepacia	B_gladioli	0.064	0.0662043		C_udeis	B_diffusa	0.16546	0.18968		B_seminalis	B_stagnalis	0.065	0.06851
C_choica	B_gladioli	0.108	0.114635		C_udeis	B_contaminans	0.16654	0.19102		B_seminalis	Ra_mannitolytica	0.22501	0.27423
C_consitans'	B_gladioli	0.111	0.118869		C_udeis	B_lata	0.16613	0.1905		B_seminalis	B_cenocepacia	0.03645	0.03757
B_contaminans	B_gladioli	0.066	0.0685549		C_udeis	P_caballeronis	0.15864	0.18081		B_seminalis	B_pseudomultivorans	0.05192	0.05414
C_cordobensis	B_gladioli	0.107	0.114161		C_udeis	B_territorii	0.16479	0.1888		B_seminalis	Ra_solanacearum	0.22096	0.26859
P_diazotrophica	B_gladioli	0.095	0.100459		C_udeis	B_plantarii	0.17084	0.19673		B_seminalis	Cu_necator	0.21819	0.2643
B_diffusa	B_gladioli	0.063	0.065435		C_udeis	B_cepacia	0.16539	0.18953		B_seminalis	Cu_nantongensis	0.21586	0.26145
P_dilworthii	B_gladioli	0.095	0.100465		C_udeis	B_dolosa	0.16482	0.1888		B_stabilis	B_cepacia	0.04119	0.0426
B_dolosa	B_gladioli	0.062	0.0641195		C_udeis	B_pyrrocinia	0.16452	0.18839		B_stabilis	B_ubonensis	0.06159	0.0647
P_ferrariae	B_gladioli	0.099	0.104739		C_udeis	B_stabilis	0.16491	0.18894		B_stabilis	B_seminalis	0.04027	0.04163
C_fortuita'	B_gladioli	0.107	0.113504		C_udeis	B_ambifaria	0.16508	0.18914		B_stabilis	B_vietnamiensis	0.06112	0.06424
P_fungorum	B_gladioli	0.095	0.100368		C_udeis	Cu_metallidurans	0.23073	0.27988		B_stabilis	B_anthina	0.04162	0.04308
P_ginsengisoli	B_gladioli	0.094	0.0992303		C_udeis	B_multivorans	0.1646	0.18852		B_stabilis	B_stagnalis	0.06239	0.06561
P_ginsengiterrae	B_gladioli	0.096	0.101943		C_udeis	B_vietnamiensis	0.16381	0.18741		B_stabilis	Ra_mannitolytica	0.22555	0.27501
P_acidipaludis'	C_glathei	0.095	0.100067		C_udeis	B_seminalis	0.16462	0.18853		B_stabilis	B_cenocepacia	0.04112	0.04257
B_ambifaria	C_glathei	0.097	0.10317		C_udeis	B_cenocepacia	0.16396	0.18766		B_stabilis	B_pseudomultivorans	0.05255	0.05487
Ro_andropogonis	C_glathei	0.178	0.201988		C_udeis	B_ubonensis	0.16462	0.1885		B_stabilis	Ra_solanacearum	0.2223	0.27062
B_anthina	C_glathei	0.097	0.102468		C_udeis	B_anthina	0.1641	0.1879		B_stabilis	Cu_necator	0.21881	0.26506
C_arationis'	C_glathei	0.041	0.0413736		C_udeis	B_stagnalis	0.16398	0.18769		B_stabilis	Cu_nantongensis	0.21546	0.26067
C_arvi'	C_glathei	0.061	0.063173		C_udeis	B_pseudomultivorans	0.16364	0.18735		B_stagnalis	Ra_mannitolytica	0.22178	0.2697
P_aspalathi	C_glathei	0.08	0.0831769		C_udeis	Cu_necator	0.22594	0.27312		B_stagnalis	B_cenocepacia	0.06477	0.06824
P_bannensis	C_glathei	0.098	0.103351		C_udeis	Cu_nantongensis	0.22554	0.27267		B_stagnalis	B_pseudomultivorans	0.06059	0.06361
P_bryophila	C_glathei	0.079	0.0826136		C_udeis	Ra_solanacearum	0.22708	0.27475		B_stagnalis	Ra_solanacearum	0.21646	0.26232
P_caballeronis	C_glathei	0.089	0.0931246		C_udeis	Ra_mannitolytica	0.22581	0.27275		B_stagnalis	Cu_necator	0.21572	0.26068
P_caledonica	C_glathei	0.079	0.0826852		C_turbans'	C_glebae'	0.06482	0.06837		B_stagnalis	Cu_nantongensis	0.21259	0.25663
C_calidae'	C_glathei	0.056	0.0573942		C_turbans'	C_catudaia'	0.0702	0.07436		B_territorii	Ra_pickettii	0.23468	0.288
P_caribensis	C_glathei	0.079	0.0819848		C_turbans'	P_bryophila	0.14607	0.16439		B_territorii	B_contaminans	0.05884	0.06174
C_catudaia'	C_glathei	0.062	0.0635298		C_turbans'	C_fortuita'	0.0667	0.07047		B_territorii	B_plantarii	0.12119	0.134
B_cenocepacia	C_glathei	0.097	0.103032		C_turbans'	P_caledonica	0.14703	0.16564		B_territorii	B_gladioli	0.12673	0.14114
B_cepacia	C_glathei	0.097	0.103158		C_turbans'	C_humi	0.11189	0.12243		B_territorii	B_lata	0.0572	0.05995
C_choica	C_glathei	0.034	0.0339162		C_turbans'	C_terrestris	0.11118	0.12154		B_territorii	B_multivorans	0.0661	0.06977
C_consitans'	C_glathei	0.06	0.0616108		C_turbans'	C_arvi'	0.06713	0.07092		B_territorii	B_pyrrocinia	0.0531	0.05544
B_contaminans	C_glathei	0.099	0.105529		C_turbans'	P_dilworthii	0.1452	0.16334		B_territorii	B_ambifaria	0.04124	0.04268
C_cordobensis	C_glathei	0.057	0.0584114		C_turbans'	C_petereochthonis'	0.07414	0.07867		B_territorii	B_stabilis	0.05344	0.05581
P_diazotrophica	C_glathei	0.079	0.0821186		C_turbans'	C_zhejiangensis	0.0644	0.06787		B_territorii	B_cepacia	0.05481	0.05732
B_diffusa	C_glathei	0.096	0.101653		C_turbans'	P_kirstenboschensis	0.14476	0.16276		B_territorii	B_ubonensis	0.06728	0.07104
P_dilworthii	C_glathei	0.079	0.0829181		C_turbans'	C_jiangsuensis	0.04496	0.04663		B_territorii	B_seminalis	0.05325	0.05561
B_dolosa	C_glathei	0.095	0.100044		C_turbans'	C_consitans'	0.08607	0.09224		B_territorii	B_vietnamiensis	0.05143	0.05363
P_ferrariae	C_glathei	0.095	0.100575		C_turbans'	C_megalochromosomata	0.05211	0.05438		B_territorii	B_anthina	0.05272	0.05503
C_fortuita'	C_glathei	0.057	0.0583002		C_turbans'	C_choica	0.11043	0.12072		B_territorii	B_stagnalis	0.06648	0.07013
P_fungorum	C_glathei	0.08	0.0836649		C_turbans'	P_fungorum	0.14551	0.1638		B_territorii	Ra_mannitolytica	0.22753	0.27804
P_ginsengisoli	C_glathei	0.08	0.0834381		C_turbans'	C_cordobensis	0.07115	0.07536		B_territorii	B_cenocepacia	0.05359	0.056
P_ginsengiterrae	C_glathei	0.08	0.0836515		C_turbans'	C_arationis'	0.1063	0.11573		B_territorii	B_pseudomultivorans	0.0572	0.0599
B_gladioli	C_glathei	0.106	0.112491		C_turbans'	C_pedi'	0.05901	0.06194		B_territorii	Ra_solanacearum	0.22275	0.27139
P_acidipaludis'	C_glebae'	0.099	0.105824		C_turbans'	C_grimmiae	0.09175	0.09881		B_territorii	Cu_necator	0.22017	0.26721
B_ambifaria	C_glebae'	0.105	0.112401		C_turbans'	C_hypogeia'	0.07392	0.07847		B_territorii	Cu_nantongensis	0.21838	0.26502
Ro_andropogonis	C_glebae'	0.184	0.210118		C_turbans'	C_peredens'	0.07221	0.07658		B_thailandensis	P_oxyphila	0.15226	0.1728
B_anthina	C_glebae'	0.104	0.111262		C_turbans'	C_temeraria'	0.06209	0.06532		B_thailandensis	P_tuberum	0.15061	0.17069
C_arationis'	C_glebae'	0.058	0.0594749		C_turbans'	P_aspalathi	0.14505	0.16323		B_thailandensis	B_oklahomensis	0.05428	0.05682
C_arvi'	C_glebae'	0.027	0.0266793		C_turbans'	P_phymatum	0.13858	0.15502		B_thailandensis	B_pseudomallei	0.04017	0.04162
P_aspalathi	C_glebae'	0.091	0.0964402		C_turbans'	C_telluris	0.10696	0.11652		B_thailandensis	P_ferrariae	0.15168	0.17226
P_bannensis	C_glebae'	0.102	0.108551		C_turbans'	P_phenoliruptrix	0.14063	0.15764		B_thailandensis	P_monticola	0.14996	0.1699
P_bryophila	C_glebae'	0.09	0.0953573		C_turbans'	C_glathei	0.10959	0.11975		B_thailandensis	P_tropica	0.15116	0.17124
P_caballeronis	C_glebae'	0.096	0.102375		C_turbans'	P_phytofirmans	0.14216	0.15952		B_thailandensis	B_latens	0.10683	0.11662
P_caledonica	C_glebae'	0.09	0.0953787		C_turbans'	C_calidae'	0.06316	0.06645		B_thailandensis	B_glumae	0.12543	0.13929
C_calidae'	C_glebae'	0.031	0.0311987		C_turbans'	P_phenazinium	0.14405	0.16203		B_thailandensis	P_caballeronis	0.13591	0.15184
P_caribensis	C_glebae'	0.088	0.0925515		C_turbans'	P_kururiensis	0.14357	0.16135		B_thailandensis	B_diffusa	0.10254	0.11158
C_catudaia'	C_glebae'	0.028	0.0279236		C_turbans'	P_terricola	0.14011	0.15701		B_thailandensis	B_dolosa	0.09949	0.10794
B_cenocepacia	C_glebae'	0.105	0.11173		C_turbans'	P_graminis	0.13717	0.15317		B_thailandensis	B_territorii	0.10185	0.11072
B_cepacia	C_glebae'	0.105	0.112486		C_turbans'	P_ginsengiterrae	0.14096	0.158		B_thailandensis	Ra_pickettii	0.2347	0.28828
C_choica	C_glebae'	0.064	0.0662018		C_turbans'	P_xenovorans	0.14085	0.15784		B_thailandensis	B_contaminans	0.10779	0.11777
C_consitans'	C_glebae'	0.042	0.0421839		C_turbans'	P_hospita	0.13563	0.15128		B_thailandensis	B_plantarii	0.11983	0.13232
B_contaminans	C_glebae'	0.107	0.114669		C_turbans'	P_nodosa	0.14144	0.15845		B_thailandensis	B_gladioli	0.1289	0.14404
C_cordobensis	C_glebae'	0.031	0.0316165		C_turbans'	P_sacchari	0.14395	0.16167		B_thailandensis	B_lata	0.10736	0.1173
P_diazotrophica	C_glebae'	0.089	0.0934974		C_turbans'	P_sartisoli	0.13795	0.15431		B_thailandensis	B_multivorans	0.09835	0.10657
B_diffusa	C_glebae'	0.104	0.110493		C_turbans'	P_terrae	0.13572	0.15147		B_thailandensis	B_pyrrocinia	0.10132	0.1101
P_dilworthii	C_glebae'	0.091	0.0961897		C_turbans'	P_sprentiae	0.14012	0.15691		B_thailandensis	B_ambifaria	0.10326	0.11238
B_dolosa	C_glebae'	0.103	0.110037		C_turbans'	P_heleia	0.14238	0.15972		B_thailandensis	B_stabilis	0.10149	0.11031
P_ferrariae	C_glebae'	0.101	0.107568		C_turbans'	P_mimosarum	0.14184	0.15902		B_thailandensis	B_cepacia	0.1039	0.11321
C_fortuita'	C_glebae'	0.028	0.0284866		C_turbans'	P_caribensis	0.13552	0.15118		B_thailandensis	B_ubonensis	0.09396	0.10144
P_fungorum	C_glebae'	0.092	0.0972449		C_turbans'	P_ginsengisoli	0.1385	0.15489		B_thailandensis	B_seminalis	0.09995	0.10852
P_ginsengisoli	C_glebae'	0.09	0.0955117		C_turbans'	P_tuberum	0.13731	0.15337		B_thailandensis	B_vietnamiensis	0.10076	0.10939
P_ginsengiterrae	C_glebae'	0.091	0.0967459		C_turbans'	P_diazotrophica	0.13166	0.14629		B_thailandensis	B_anthina	0.09866	0.10695
B_gladioli	C_glebae'	0.112	0.120648		C_turbans'	P_tropica	0.13847	0.15473		B_thailandensis	B_stagnalis	0.09447	0.10199
C_glathei	C_glebae'	0.064	0.066009		C_turbans'	P_acidipaludis'	0.14143	0.15853		B_thailandensis	Ra_mannitolytica	0.22873	0.28029
P_acidipaludis'	B_glumae	0.098	0.104208		C_turbans'	P_oxyphila	0.1412	0.15828		B_thailandensis	B_cenocepacia	0.10098	0.10969
B_ambifaria	B_glumae	0.065	0.0673777		C_turbans'	P_bannensis	0.14383	0.16148		B_thailandensis	B_pseudomultivorans	0.09709	0.10515
Ro_andropogonis	B_glumae	0.18	0.204277		C_turbans'	P_monticola	0.13613	0.15189		B_thailandensis	Ra_solanacearum	0.2236	0.27315
B_anthina	B_glumae	0.064	0.0664296		C_turbans'	P_ferrariae	0.14007	0.15686		B_thailandensis	Cu_necator	0.22586	0.27633
C_arationis'	B_glumae	0.112	0.11971		C_turbans'	B_thailandensis	0.14062	0.15737		B_thailandensis	Cu_nantongensis	0.22059	0.26903
C_arvi'	B_glumae	0.111	0.118853		C_turbans'	B_oklahomensis	0.13879	0.15512		B_ubonensis	B_seminalis	0.0658	0.0694
P_aspalathi	B_glumae	0.096	0.101594		C_turbans'	B_mallei	0.14026	0.15692		B_ubonensis	B_vietnamiensis	0.07033	0.07442
P_bannensis	B_glumae	0.1	0.10559		C_turbans'	B_gladioli	0.15519	0.17642		B_ubonensis	B_anthina	0.06367	0.067
P_bryophila	B_glumae	0.094	0.0994961		C_turbans'	B_pseudomallei	0.14016	0.1568		B_ubonensis	B_stagnalis	0.04541	0.04712
P_caballeronis	B_glumae	0.096	0.101548		C_turbans'	B_glumae	0.15211	0.17215		B_ubonensis	Ra_mannitolytica	0.22416	0.27337
P_caledonica	B_glumae	0.094	0.0992996		C_turbans'	B_latens	0.14407	0.16181		B_ubonensis	B_cenocepacia	0.06588	0.06948
C_calidae'	B_glumae	0.106	0.112628		C_turbans'	B_diffusa	0.14248	0.15976		B_ubonensis	B_pseudomultivorans	0.06101	0.0641
P_caribensis	B_glumae	0.095	0.10047		C_turbans'	B_contaminans	0.14514	0.16309		B_ubonensis	Ra_solanacearum	0.21949	0.26689
C_catudaia'	B_glumae	0.112	0.120216		C_turbans'	B_lata	0.14423	0.16193		B_ubonensis	Cu_necator	0.21684	0.26248
B_cenocepacia	B_glumae	0.064	0.0657559		C_turbans'	P_caballeronis	0.13398	0.14915		B_ubonensis	Cu_nantongensis	0.21327	0.25779
B_cepacia	B_glumae	0.065	0.067463		C_turbans'	B_territorii	0.1415	0.15849		C_arationis'	C_calidae'	0.12888	0.14308
C_choica	B_glumae	0.109	0.115925		C_turbans'	B_plantarii	0.14964	0.16897		C_arationis'	C_peredens'	0.12616	0.13984
C_consitans'	B_glumae	0.111	0.118992		C_turbans'	B_cepacia	0.14288	0.16024		C_arationis'	P_phytofirmans	0.16165	0.18478
B_contaminans	B_glumae	0.068	0.070182		C_turbans'	B_dolosa	0.13981	0.15638		C_arationis'	P_phenazinium	0.16462	0.1888
C_cordobensis	B_glumae	0.107	0.113743		C_turbans'	B_pyrrocinia	0.14246	0.15973		C_arationis'	C_choica	0.09231	0.09943
P_diazotrophica	B_glumae	0.095	0.100459		C_turbans'	B_stabilis	0.14291	0.16029		C_arationis'	P_ginsengiterrae	0.16271	0.18622
B_diffusa	B_glumae	0.064	0.0658653		C_turbans'	B_ambifaria	0.14282	0.16018		C_arationis'	P_xenovorans	0.16153	0.18455
P_dilworthii	B_glumae	0.095	0.100556		C_turbans'	Cu_metallidurans	0.21977	0.26415		C_arationis'	P_kururiensis	0.16506	0.18941
B_dolosa	B_glumae	0.063	0.0644248		C_turbans'	B_multivorans	0.13984	0.1564		C_arationis'	C_telluris	0.0534	0.05574
P_ferrariae	B_glumae	0.099	0.104782		C_turbans'	B_vietnamiensis	0.14096	0.15783		C_arationis'	P_sartisoli	0.1542	0.17514
C_fortuita'	B_glumae	0.107	0.114019		C_turbans'	B_seminalis	0.14198	0.15916		C_arationis'	C_glathei	0.10224	0.11099
P_fungorum	B_glumae	0.095	0.100294		C_turbans'	B_cenocepacia	0.14142	0.15844		C_arationis'	P_terrae	0.15876	0.18103
P_ginsengisoli	B_glumae	0.095	0.0998784		C_turbans'	B_ubonensis	0.13954	0.15606		C_arationis'	P_hospita	0.15796	0.17994
P_ginsengiterrae	B_glumae	0.097	0.102467		C_turbans'	B_anthina	0.13992	0.15651		C_arationis'	P_mimosarum	0.16442	0.18837
B_gladioli	B_glumae	0.037	0.0377094		C_turbans'	B_stagnalis	0.13933	0.15577		C_arationis'	P_caribensis	0.15849	0.18075
C_glathei	B_glumae	0.107	0.113307		C_turbans'	B_pseudomultivorans	0.13966	0.1563		C_arationis'	P_sacchari	0.16331	0.18671
C_glebae'	B_glumae	0.112	0.120553		C_turbans'	Cu_necator	0.21482	0.25747		C_arationis'	P_diazotrophica	0.15344	0.17399
P_acidipaludis'	P_graminis	0.075	0.0786628		C_turbans'	Cu_nantongensis	0.21141	0.25252		C_arationis'	P_nodosa	0.16183	0.1847
B_ambifaria	P_graminis	0.087	0.0911736		C_turbans'	Ra_solanacearum	0.21467	0.25713		C_arationis'	P_heleia	0.16091	0.18363
Ro_andropogonis	P_graminis	0.175	0.197259		C_turbans'	Ra_mannitolytica	0.21344	0.25512		C_arationis'	P_sprentiae	0.16078	0.18361
B_anthina	P_graminis	0.085	0.0891794		C_glebae'	C_catudaia'	0.06904	0.07303		C_arationis'	P_ginsengisoli	0.15727	0.17896
C_arationis'	P_graminis	0.083	0.0871333		C_glebae'	P_bryophila	0.14578	0.16398		C_arationis'	P_acidipaludis'	0.16209	0.1854
C_arvi'	P_graminis	0.088	0.0924467		C_glebae'	C_fortuita'	0.06293	0.06627		C_arationis'	B_mallei	0.16034	0.18291
P_aspalathi	P_graminis	0.027	0.0269839		C_glebae'	P_caledonica	0.14677	0.16526		C_arationis'	P_bannensis	0.16338	0.18676
P_bannensis	P_graminis	0.078	0.0811876		C_glebae'	C_humi	0.11194	0.12244		C_arationis'	B_thailandensis	0.16082	0.18351
P_bryophila	P_graminis	0.014	0.0141207		C_glebae'	C_terrestris	0.11109	0.1214		C_arationis'	P_oxyphila	0.15923	0.18148
P_caballeronis	P_graminis	0.07	0.0727683		C_glebae'	C_arvi'	0.06723	0.071		C_arationis'	P_tuberum	0.15683	0.17846
P_caledonica	P_graminis	0.014	0.0140448		C_glebae'	P_dilworthii	0.14543	0.16356		C_arationis'	B_oklahomensis	0.15761	0.17932
C_calidae'	P_graminis	0.083	0.0865403		C_glebae'	C_petereochthonis'	0.07694	0.0818		C_arationis'	B_pseudomallei	0.15998	0.18244
P_caribensis	P_graminis	0.055	0.0564653		C_glebae'	C_zhejiangensis	0.05464	0.05708		C_arationis'	P_ferrariae	0.15871	0.18099
C_catudaia'	P_graminis	0.089	0.0939054		C_glebae'	P_kirstenboschensis	0.14469	0.1626		C_arationis'	P_monticola	0.15679	0.17846
B_cenocepacia	P_graminis	0.085	0.0892317		C_glebae'	C_jiangsuensis	0.06207	0.06529		C_arationis'	P_tropica	0.15693	0.17834
B_cepacia	P_graminis	0.086	0.0897497		C_glebae'	C_consitans'	0.08685	0.09309		C_arationis'	B_latens	0.16537	0.18957
C_choica	P_graminis	0.08	0.083622		C_glebae'	C_megalochromosomata	0.0621	0.06535		C_arationis'	B_glumae	0.17513	0.20282
C_consitans'	P_graminis	0.085	0.089744		C_glebae'	C_choica	0.11041	0.12062		C_arationis'	P_caballeronis	0.15083	0.17068
B_contaminans	P_graminis	0.087	0.091793		C_glebae'	P_fungorum	0.14546	0.16369		C_arationis'	B_diffusa	0.16114	0.18393
C_cordobensis	P_graminis	0.083	0.087513		C_glebae'	C_cordobensis	0.06919	0.07317		C_arationis'	B_dolosa	0.16	0.18238
P_diazotrophica	P_graminis	0.056	0.0571386		C_glebae'	C_arationis'	0.10592	0.11522		C_arationis'	B_territorii	0.1606	0.18317
B_diffusa	P_graminis	0.085	0.0887541		C_glebae'	C_pedi'	0.06163	0.06476		C_arationis'	Ra_pickettii	0.24508	0.30306
P_dilworthii	P_graminis	0.014	0.0143229		C_glebae'	C_grimmiae	0.09317	0.10046		C_arationis'	B_contaminans	0.1654	0.18955
B_dolosa	P_graminis	0.085	0.0889648		C_glebae'	C_hypogeia'	0.07229	0.07663		C_arationis'	B_plantarii	0.16943	0.19508
P_ferrariae	P_graminis	0.076	0.0794382		C_glebae'	C_peredens'	0.07232	0.07666		C_arationis'	B_gladioli	0.17469	0.20247
C_fortuita'	P_graminis	0.083	0.0868037		C_glebae'	C_temeraria'	0.0549	0.05742		C_arationis'	B_lata	0.16418	0.18794
P_fungorum	P_graminis	0.026	0.0265122		C_glebae'	P_aspalathi	0.1443	0.16217		C_arationis'	B_multivorans	0.15931	0.18149
P_ginsengisoli	P_graminis	0.025	0.0247751		C_glebae'	P_phymatum	0.1393	0.15586		C_arationis'	B_pyrrocinia	0.16049	0.18305
P_ginsengiterrae	P_graminis	0.027	0.0272936		C_glebae'	C_telluris	0.107	0.11654		C_arationis'	B_ambifaria	0.16121	0.18406
B_gladioli	P_graminis	0.095	0.0999563		C_glebae'	P_phenoliruptrix	0.14087	0.15786		C_arationis'	B_stabilis	0.16017	0.1826
C_glathei	P_graminis	0.079	0.0821854		C_glebae'	C_glathei	0.11072	0.12102		C_arationis'	B_cepacia	0.16202	0.18514
C_glebae'	P_graminis	0.089	0.0945272		C_glebae'	P_phytofirmans	0.14175	0.15893		C_arationis'	B_ubonensis	0.15923	0.18147
B_glumae	P_graminis	0.095	0.100091		C_glebae'	C_calidae'	0.06384	0.0672		C_arationis'	B_seminalis	0.15961	0.18197
P_acidipaludis'	C_grimmiae	0.094	0.0988059		C_glebae'	P_phenazinium	0.14427	0.1623		C_arationis'	B_vietnamiensis	0.15825	0.18014
B_ambifaria	C_grimmiae	0.1	0.106241		C_glebae'	P_kururiensis	0.14391	0.16176		C_arationis'	B_anthina	0.15783	0.17964
Ro_andropogonis	C_grimmiae	0.178	0.201545		C_glebae'	P_terricola	0.14029	0.15713		C_arationis'	B_stagnalis	0.15875	0.18077
B_anthina	C_grimmiae	0.099	0.10482		C_glebae'	P_graminis	0.13719	0.15311		C_arationis'	Ra_mannitolytica	0.23616	0.29001
C_arationis'	C_grimmiae	0.06	0.06159		C_glebae'	P_ginsengiterrae	0.14071	0.15763		C_arationis'	B_cenocepacia	0.15821	0.18017
C_arvi'	C_grimmiae	0.045	0.0463823		C_glebae'	P_xenovorans	0.14134	0.15839		C_arationis'	B_pseudomultivorans	0.15695	0.17861
P_aspalathi	C_grimmiae	0.083	0.0865847		C_glebae'	P_hospita	0.13619	0.15195		C_arationis'	Ra_solanacearum	0.23469	0.28784
P_bannensis	C_grimmiae	0.097	0.102892		C_glebae'	P_nodosa	0.14126	0.15823		C_arationis'	Cu_necator	0.23371	0.28677
P_bryophila	C_grimmiae	0.082	0.0858085		C_glebae'	P_sacchari	0.14321	0.16067		C_arationis'	Cu_nantongensis	0.23134	0.28336
P_caballeronis	C_grimmiae	0.091	0.0956973		C_glebae'	P_sartisoli	0.13745	0.15361		C_arvi'	P_fungorum	0.17582	0.20446
P_caledonica	C_grimmiae	0.082	0.0859363		C_glebae'	P_terrae	0.136	0.15176		C_arvi'	C_fortuita'	0.0875	0.09412
C_calidae'	C_grimmiae	0.039	0.0397095		C_glebae'	P_sprentiae	0.14	0.15668		C_arvi'	C_petereochthonis'	0.0946	0.10221
P_caribensis	C_grimmiae	0.081	0.0847204		C_glebae'	P_heleia	0.14171	0.1588		C_arvi'	C_grimmiae	0.11387	0.12517
C_catudaia'	C_grimmiae	0.046	0.0466662		C_glebae'	P_mimosarum	0.14129	0.15832		C_arvi'	C_humi	0.13914	0.15621
B_cenocepacia	C_grimmiae	0.099	0.10495		C_glebae'	P_caribensis	0.13642	0.15229		C_arvi'	C_cordobensis	0.06556	0.06926
B_cepacia	C_grimmiae	0.1	0.105589		C_glebae'	P_ginsengisoli	0.13736	0.1534		C_arvi'	C_megalochromosomata	0.08367	0.08974
C_choica	C_grimmiae	0.057	0.0581986		C_glebae'	P_tuberum	0.13693	0.15281		C_arvi'	C_jiangsuensis	0.08503	0.09128
C_consitans'	C_grimmiae	0.026	0.0257086		C_glebae'	P_diazotrophica	0.13271	0.14756		C_arvi'	P_aspalathi	0.17377	0.20141
B_contaminans	C_grimmiae	0.102	0.10857		C_glebae'	P_tropica	0.13898	0.15536		C_arvi'	C_consitans'	0.10679	0.11669
C_cordobensis	C_grimmiae	0.041	0.0414508		C_glebae'	P_acidipaludis'	0.14129	0.15832		C_arvi'	P_phymatum	0.16756	0.19304
P_diazotrophica	C_grimmiae	0.083	0.0863601		C_glebae'	P_oxyphila	0.14102	0.15805		C_arvi'	C_pedi'	0.08395	0.09
B_diffusa	C_grimmiae	0.098	0.104129		C_glebae'	P_bannensis	0.14368	0.16127		C_arvi'	P_phenoliruptrix	0.16997	0.19632
P_dilworthii	C_grimmiae	0.082	0.0864309		C_glebae'	P_monticola	0.13633	0.1521		C_arvi'	C_zhejiangensis	0.0821	0.0878
B_dolosa	C_grimmiae	0.097	0.102256		C_glebae'	P_ferrariae	0.14052	0.15742		C_arvi'	P_terricola	0.16886	0.1948
P_ferrariae	C_grimmiae	0.096	0.101498		C_glebae'	B_thailandensis	0.14182	0.15885		C_arvi'	C_terrestris	0.13663	0.1529
C_fortuita'	C_grimmiae	0.039	0.0398496		C_glebae'	B_oklahomensis	0.1398	0.15632		C_arvi'	C_temeraria'	0.0826	0.08848
P_fungorum	C_grimmiae	0.083	0.0875278		C_glebae'	B_mallei	0.14099	0.15784		C_arvi'	P_graminis	0.1642	0.18833
P_ginsengisoli	C_grimmiae	0.082	0.0857967		C_glebae'	B_gladioli	0.15398	0.17479		C_arvi'	C_hypogeia'	0.09395	0.10156
P_ginsengiterrae	C_grimmiae	0.084	0.0877767		C_glebae'	B_pseudomallei	0.14086	0.15768		C_arvi'	C_arationis'	0.13089	0.14581
B_gladioli	C_grimmiae	0.107	0.114276		C_glebae'	B_glumae	0.15175	0.17164		C_arvi'	C_calidae'	0.07903	0.08439
C_glathei	C_grimmiae	0.056	0.0571782		C_glebae'	B_latens	0.14431	0.16204		C_arvi'	C_peredens'	0.09036	0.09743
C_glebae'	C_grimmiae	0.049	0.049697		C_glebae'	B_diffusa	0.14312	0.16054		C_arvi'	P_phytofirmans	0.16906	0.19489
B_glumae	C_grimmiae	0.108	0.114856		C_glebae'	B_contaminans	0.14495	0.16282		C_arvi'	P_phenazinium	0.1736	0.20137
P_graminis	C_grimmiae	0.081	0.084751		C_glebae'	B_lata	0.1441	0.16176		C_arvi'	C_choica	0.13588	0.15206
P_acidipaludis'	P_heleia	0.04	0.0407601		C_glebae'	P_caballeronis	0.13366	0.14873		C_arvi'	P_ginsengiterrae	0.17145	0.19838
B_ambifaria	P_heleia	0.092	0.0969319		C_glebae'	B_territorii	0.14224	0.15941		C_arvi'	P_xenovorans	0.16798	0.19364
Ro_andropogonis	P_heleia	0.176	0.199417		C_glebae'	B_plantarii	0.14942	0.16863		C_arvi'	P_kururiensis	0.17273	0.2001
B_anthina	P_heleia	0.09	0.0948492		C_glebae'	B_cepacia	0.14261	0.15988		C_arvi'	C_telluris	0.12988	0.14458
C_arationis'	P_heleia	0.099	0.105038		C_glebae'	B_dolosa	0.14139	0.15834		C_arvi'	P_sartisoli	0.16471	0.18926
C_arvi'	P_heleia	0.097	0.103449		C_glebae'	B_pyrrocinia	0.14246	0.15971		C_arvi'	C_glathei	0.13677	0.15329
P_aspalathi	P_heleia	0.076	0.0793105		C_glebae'	B_stabilis	0.14286	0.16022		C_arvi'	P_terrae	0.16279	0.18675
P_bannensis	P_heleia	0.036	0.0365375		C_glebae'	B_ambifaria	0.14247	0.15969		C_arvi'	P_hospita	0.16289	0.18686
P_bryophila	P_heleia	0.074	0.0775467		C_glebae'	Cu_metallidurans	0.2189	0.2627		C_arvi'	P_mimosarum	0.16956	0.19586
P_caballeronis	P_heleia	0.056	0.0571447		C_glebae'	B_multivorans	0.14017	0.15679		C_arvi'	P_caribensis	0.16325	0.18737
P_caledonica	P_heleia	0.074	0.0774135		C_glebae'	B_vietnamiensis	0.14134	0.15825		C_arvi'	P_sacchari	0.17074	0.19718
C_calidae'	P_heleia	0.092	0.0972532		C_glebae'	B_seminalis	0.14207	0.15925		C_arvi'	P_diazotrophica	0.15938	0.18198
P_caribensis	P_heleia	0.074	0.0767872		C_glebae'	B_cenocepacia	0.14168	0.15876		C_arvi'	P_nodosa	0.16858	0.19448
C_catudaia'	P_heleia	0.098	0.104529		C_glebae'	B_ubonensis	0.13962	0.15612		C_arvi'	P_heleia	0.16922	0.19518
B_cenocepacia	P_heleia	0.09	0.0949109		C_glebae'	B_anthina	0.14039	0.15709		C_arvi'	P_sprentiae	0.1676	0.19307
B_cepacia	P_heleia	0.091	0.0957842		C_glebae'	B_stagnalis	0.13958	0.15607		C_arvi'	P_ginsengisoli	0.16487	0.18946
C_choica	P_heleia	0.096	0.101866		C_glebae'	B_pseudomultivorans	0.13945	0.15596		C_arvi'	P_acidipaludis'	0.1677	0.19326
C_consitans'	P_heleia	0.096	0.102342		C_glebae'	Cu_necator	0.21489	0.25751		C_arvi'	B_mallei	0.16378	0.18765
B_contaminans	P_heleia	0.092	0.097074		C_glebae'	Cu_nantongensis	0.21141	0.25244		C_arvi'	P_bannensis	0.17012	0.19634
C_cordobensis	P_heleia	0.093	0.0983284		C_glebae'	Ra_solanacearum	0.21361	0.25543		C_arvi'	B_thailandensis	0.16495	0.1891
P_diazotrophica	P_heleia	0.074	0.0769917		C_glebae'	Ra_mannitolytica	0.21317	0.25462		C_arvi'	P_oxyphila	0.16534	0.1902
B_diffusa	P_heleia	0.09	0.0944599		C_catudaia'	P_bryophila	0.14431	0.16213		C_arvi'	P_tuberum	0.16317	0.18708
P_dilworthii	P_heleia	0.076	0.0793312		C_catudaia'	C_fortuita'	0.06899	0.07296		C_arvi'	B_oklahomensis	0.16299	0.18658
B_dolosa	P_heleia	0.089	0.0933536		C_catudaia'	P_caledonica	0.145	0.16302		C_arvi'	B_pseudomallei	0.1635	0.18728
P_ferrariae	P_heleia	0.041	0.0412571		C_catudaia'	C_humi	0.11091	0.12123		C_arvi'	P_ferrariae	0.16664	0.19194
C_fortuita'	P_heleia	0.092	0.0970812		C_catudaia'	C_terrestris	0.11048	0.12069		C_arvi'	P_monticola	0.16247	0.18629
P_fungorum	P_heleia	0.076	0.0791283		C_catudaia'	C_arvi'	0.02834	0.02904		C_arvi'	P_tropica	0.16171	0.18513
P_ginsengisoli	P_heleia	0.076	0.0790383		C_catudaia'	P_dilworthii	0.14417	0.162		C_arvi'	B_latens	0.1709	0.19716
P_ginsengiterrae	P_heleia	0.076	0.0794282		C_catudaia'	C_petereochthonis'	0.07603	0.08077		C_arvi'	B_glumae	0.18283	0.21366
B_gladioli	P_heleia	0.098	0.103296		C_catudaia'	C_zhejiangensis	0.06635	0.06999		C_arvi'	P_caballeronis	0.1585	0.18104
C_glathei	P_heleia	0.095	0.100066		C_catudaia'	P_kirstenboschensis	0.1431	0.16063		C_arvi'	B_diffusa	0.16808	0.19349
C_glebae'	P_heleia	0.099	0.105044		C_catudaia'	C_jiangsuensis	0.06636	0.07004		C_arvi'	B_dolosa	0.16648	0.19122
B_glumae	P_heleia	0.099	0.104401		C_catudaia'	C_consitans'	0.08437	0.09027		C_arvi'	B_territorii	0.16743	0.19254
P_graminis	P_heleia	0.074	0.0770832		C_catudaia'	C_megalochromosomata	0.06619	0.06986		C_arvi'	Ra_pickettii	0.24758	0.30724
C_grimmiae	P_heleia	0.094	0.0992446		C_catudaia'	C_choica	0.11	0.12015		C_arvi'	B_contaminans	0.17124	0.19765
P_acidipaludis'	P_hospita	0.077	0.0798138		C_catudaia'	P_fungorum	0.1449	0.16304		C_arvi'	B_plantarii	0.17701	0.20562
B_ambifaria	P_hospita	0.088	0.0922721		C_catudaia'	C_cordobensis	0.05273	0.05505		C_arvi'	B_gladioli	0.18307	0.21456
Ro_andropogonis	P_hospita	0.176	0.199732		C_catudaia'	C_arationis'	0.10582	0.11512		C_arvi'	B_lata	0.16944	0.1952
B_anthina	P_hospita	0.086	0.0905516		C_catudaia'	C_pedi'	0.06478	0.06827		C_arvi'	B_multivorans	0.16519	0.18946
C_arationis'	P_hospita	0.084	0.0883843		C_catudaia'	C_grimmiae	0.09095	0.09787		C_arvi'	B_pyrrocinia	0.16778	0.19298
C_arvi'	P_hospita	0.087	0.0921436		C_catudaia'	C_hypogeia'	0.07259	0.07696		C_arvi'	B_ambifaria	0.1675	0.19267
P_aspalathi	P_hospita	0.056	0.0578093		C_catudaia'	C_peredens'	0.07278	0.07718		C_arvi'	B_stabilis	0.16789	0.1931
P_bannensis	P_hospita	0.079	0.0825547		C_catudaia'	C_temeraria'	0.06441	0.06784		C_arvi'	B_cepacia	0.16736	0.19251
P_bryophila	P_hospita	0.057	0.0589587		C_catudaia'	P_aspalathi	0.14322	0.16086		C_arvi'	B_ubonensis	0.16343	0.18733
P_caballeronis	P_hospita	0.072	0.07501		C_catudaia'	P_phymatum	0.13791	0.15416		C_arvi'	B_seminalis	0.16655	0.19146
P_caledonica	P_hospita	0.058	0.0592971		C_catudaia'	C_telluris	0.1058	0.11514		C_arvi'	B_vietnamiensis	0.16504	0.18938
C_calidae'	P_hospita	0.083	0.08682		C_catudaia'	P_phenoliruptrix	0.13971	0.15645		C_arvi'	B_anthina	0.16405	0.18799
P_caribensis	P_hospita	0.012	0.011478		C_catudaia'	C_glathei	0.10915	0.11923		C_arvi'	B_stagnalis	0.16246	0.18602
C_catudaia'	P_hospita	0.089	0.0936081		C_catudaia'	P_phytofirmans	0.14038	0.15723		C_arvi'	Ra_mannitolytica	0.24011	0.29601
B_cenocepacia	P_hospita	0.087	0.0912488		C_catudaia'	C_calidae'	0.06275	0.066		C_arvi'	B_cenocepacia	0.16542	0.18991
B_cepacia	P_hospita	0.087	0.0911056		C_catudaia'	P_phenazinium	0.14321	0.16097		C_arvi'	B_pseudomultivorans	0.16534	0.18999
C_choica	P_hospita	0.082	0.0855479		C_catudaia'	P_kururiensis	0.14259	0.16014		C_arvi'	Ra_solanacearum	0.2404	0.29687
C_consitans'	P_hospita	0.087	0.091515		C_catudaia'	P_terricola	0.14	0.15682		C_arvi'	Cu_necator	0.23837	0.2941
B_contaminans	P_hospita	0.089	0.0933031		C_catudaia'	P_graminis	0.13571	0.15129		C_arvi'	Cu_nantongensis	0.23659	0.29158
C_cordobensis	P_hospita	0.083	0.0870779		C_catudaia'	P_ginsengiterrae	0.14055	0.15748		C_calidae'	C_peredens'	0.08696	0.09331
P_diazotrophica	P_hospita	0.032	0.0324766		C_catudaia'	P_xenovorans	0.14035	0.1572		C_calidae'	P_phytofirmans	0.1642	0.18827
B_diffusa	P_hospita	0.086	0.0903797		C_catudaia'	P_hospita	0.13424	0.14954		C_calidae'	P_phenazinium	0.16795	0.19344
P_dilworthii	P_hospita	0.058	0.0596967		C_catudaia'	P_nodosa	0.14066	0.15755		C_calidae'	C_choica	0.13219	0.14732
B_dolosa	P_hospita	0.085	0.0890825		C_catudaia'	P_sacchari	0.14249	0.15985		C_calidae'	P_ginsengiterrae	0.1648	0.18926
P_ferrariae	P_hospita	0.078	0.0807951		C_catudaia'	P_sartisoli	0.13638	0.1523		C_calidae'	P_xenovorans	0.16278	0.18646
C_fortuita'	P_hospita	0.084	0.0878797		C_catudaia'	P_terrae	0.13429	0.14964		C_calidae'	P_kururiensis	0.16755	0.19299
P_fungorum	P_hospita	0.057	0.058846		C_catudaia'	P_sprentiae	0.13987	0.15659		C_calidae'	C_telluris	0.12463	0.13803
P_ginsengisoli	P_hospita	0.058	0.0591203		C_catudaia'	P_heleia	0.14141	0.15852		C_calidae'	P_sartisoli	0.15884	0.18126
P_ginsengiterrae	P_hospita	0.057	0.0581317		C_catudaia'	P_mimosarum	0.14098	0.15801		C_calidae'	C_glathei	0.13034	0.14501
B_gladioli	P_hospita	0.096	0.101754		C_catudaia'	P_caribensis	0.13411	0.14941		C_calidae'	P_terrae	0.15978	0.18257
C_glathei	P_hospita	0.08	0.0830979		C_catudaia'	P_ginsengisoli	0.13745	0.15358		C_calidae'	P_hospita	0.15901	0.18149
C_glebae'	P_hospita	0.089	0.0937751		C_catudaia'	P_tuberum	0.13643	0.15222		C_calidae'	P_mimosarum	0.16454	0.18884
B_glumae	P_hospita	0.097	0.102218		C_catudaia'	P_diazotrophica	0.13091	0.14534		C_calidae'	P_caribensis	0.15894	0.1815
P_graminis	P_hospita	0.057	0.0583205		C_catudaia'	P_tropica	0.13806	0.15426		C_calidae'	P_sacchari	0.16424	0.18824
C_grimmiae	P_hospita	0.083	0.0869344		C_catudaia'	P_acidipaludis'	0.14068	0.15763		C_calidae'	P_diazotrophica	0.15321	0.17386
P_heleia	P_hospita	0.076	0.0792953		C_catudaia'	P_oxyphila	0.13968	0.15641		C_calidae'	P_nodosa	0.16381	0.18789
P_acidipaludis'	C_humi	0.096	0.101779		C_catudaia'	P_bannensis	0.14263	0.16001		C_calidae'	P_heleia	0.1648	0.18916
B_ambifaria	C_humi	0.1	0.105921		C_catudaia'	P_monticola	0.1348	0.1502		C_calidae'	P_sprentiae	0.16107	0.18411
Ro_andropogonis	C_humi	0.179	0.203319		C_catudaia'	P_ferrariae	0.13977	0.15654		C_calidae'	P_ginsengisoli	0.16001	0.18266
B_anthina	C_humi	0.099	0.105374		C_catudaia'	B_thailandensis	0.14004	0.15664		C_calidae'	P_acidipaludis'	0.16191	0.1855
C_arationis'	C_humi	0.035	0.0358292		C_catudaia'	B_oklahomensis	0.13883	0.15516		C_calidae'	B_mallei	0.15912	0.18134
C_arvi'	C_humi	0.062	0.0644132		C_catudaia'	B_mallei	0.13924	0.15565		C_calidae'	P_bannensis	0.16386	0.18778
P_aspalathi	C_humi	0.081	0.084711		C_catudaia'	B_gladioli	0.15428	0.17526		C_calidae'	B_thailandensis	0.1599	0.18233
P_bannensis	C_humi	0.099	0.105159		C_catudaia'	B_pseudomallei	0.13919	0.15559		C_calidae'	P_oxyphila	0.16016	0.18307
P_bryophila	C_humi	0.081	0.0850295		C_catudaia'	B_glumae	0.15211	0.17218		C_calidae'	P_tuberum	0.157	0.17876
P_caballeronis	C_humi	0.092	0.0969357		C_catudaia'	B_latens	0.14356	0.16113		C_calidae'	B_oklahomensis	0.15708	0.17868
P_caledonica	C_humi	0.081	0.0851138		C_catudaia'	B_diffusa	0.14205	0.15924		C_calidae'	B_pseudomallei	0.15879	0.18093
C_calidae'	C_humi	0.057	0.0589918		C_catudaia'	B_contaminans	0.14444	0.1622		C_calidae'	P_ferrariae	0.16131	0.18469
P_caribensis	C_humi	0.081	0.084889		C_catudaia'	B_lata	0.14358	0.16113		C_calidae'	P_monticola	0.1573	0.17924
C_catudaia'	C_humi	0.063	0.0653523		C_catudaia'	P_caballeronis	0.13291	0.14786		C_calidae'	P_tropica	0.15668	0.17828
B_cenocepacia	C_humi	0.099	0.105425		C_catudaia'	B_territorii	0.14145	0.15847		C_calidae'	B_latens	0.16303	0.18649
B_cepacia	C_humi	0.1	0.10586		C_catudaia'	B_plantarii	0.14869	0.16775		C_calidae'	B_glumae	0.17593	0.20396
C_choica	C_humi	0.027	0.02698		C_catudaia'	B_cepacia	0.14201	0.15916		C_calidae'	P_caballeronis	0.15402	0.17502
C_consitans'	C_humi	0.061	0.0628106		C_catudaia'	B_dolosa	0.13854	0.15475		C_calidae'	B_diffusa	0.16114	0.18414
B_contaminans	C_humi	0.102	0.108591		C_catudaia'	B_pyrrocinia	0.14284	0.16025		C_calidae'	B_dolosa	0.16041	0.18306
C_cordobensis	C_humi	0.058	0.0596496		C_catudaia'	B_stabilis	0.14302	0.16048		C_calidae'	B_territorii	0.16068	0.18351
P_diazotrophica	C_humi	0.083	0.0867495		C_catudaia'	B_ambifaria	0.14189	0.159		C_calidae'	Ra_pickettii	0.24396	0.30125
B_diffusa	C_humi	0.098	0.103858		C_catudaia'	Cu_metallidurans	0.21835	0.26194		C_calidae'	B_contaminans	0.16437	0.18829
P_dilworthii	C_humi	0.082	0.085496		C_catudaia'	B_multivorans	0.13911	0.15548		C_calidae'	B_plantarii	0.17141	0.19782
B_dolosa	C_humi	0.097	0.102871		C_catudaia'	B_vietnamiensis	0.13981	0.15636		C_calidae'	B_gladioli	0.17519	0.20342
P_ferrariae	C_humi	0.097	0.102572		C_catudaia'	B_seminalis	0.14123	0.15825		C_calidae'	B_lata	0.16296	0.18646
C_fortuita'	C_humi	0.058	0.0592214		C_catudaia'	B_cenocepacia	0.14021	0.15694		C_calidae'	B_multivorans	0.15905	0.18127
P_fungorum	C_humi	0.081	0.0851882		C_catudaia'	B_ubonensis	0.13825	0.15443		C_calidae'	B_pyrrocinia	0.16087	0.18369
P_ginsengisoli	C_humi	0.081	0.0842992		C_catudaia'	B_anthina	0.13899	0.15535		C_calidae'	B_ambifaria	0.16018	0.18289
P_ginsengiterrae	C_humi	0.082	0.0858662		C_catudaia'	B_stagnalis	0.1384	0.15462		C_calidae'	B_stabilis	0.16115	0.18404
B_gladioli	C_humi	0.108	0.115052		C_catudaia'	B_pseudomultivorans	0.13896	0.1554		C_calidae'	B_cepacia	0.16125	0.18424
C_glathei	C_humi	0.035	0.0351984		C_catudaia'	Cu_necator	0.21333	0.25533		C_calidae'	B_ubonensis	0.15733	0.17912
C_glebae'	C_humi	0.064	0.0666		C_catudaia'	Cu_nantongensis	0.21076	0.25165		C_calidae'	B_seminalis	0.15999	0.18259
B_glumae	C_humi	0.11	0.116759		C_catudaia'	Ra_solanacearum	0.21365	0.25566		C_calidae'	B_vietnamiensis	0.15924	0.18164
P_graminis	C_humi	0.08	0.0841456		C_catudaia'	Ra_mannitolytica	0.21236	0.25356		C_calidae'	B_anthina	0.15741	0.17913
C_grimmiae	C_humi	0.056	0.0578415		P_bryophila	C_fortuita'	0.14274	0.16015		C_calidae'	B_stagnalis	0.15517	0.17627
P_heleia	C_humi	0.097	0.102821		P_bryophila	P_caledonica	0.01856	0.01886		C_calidae'	Ra_mannitolytica	0.23684	0.29089
P_hospita	C_humi	0.082	0.0859316		P_bryophila	C_humi	0.1403	0.15713		C_calidae'	B_cenocepacia	0.15942	0.18187
P_acidipaludis'	C_hypogeia'	0.092	0.0974957		P_bryophila	C_terrestris	0.13981	0.1565		C_calidae'	B_pseudomultivorans	0.15874	0.18114
B_ambifaria	C_hypogeia'	0.099	0.104728		P_bryophila	C_arvi'	0.14339	0.16099		C_calidae'	Ra_solanacearum	0.23496	0.28838
Ro_andropogonis	C_hypogeia'	0.18	0.204436		P_bryophila	P_dilworthii	0.05689	0.05969		C_calidae'	Cu_necator	0.23376	0.28681
B_anthina	C_hypogeia'	0.098	0.103519		P_bryophila	C_petereochthonis'	0.14658	0.16494		C_calidae'	Cu_nantongensis	0.23163	0.2838
C_arationis'	C_hypogeia'	0.062	0.0640875		P_bryophila	C_zhejiangensis	0.14147	0.15856		C_catudaia'	C_glebae'	0.08893	0.09582
C_arvi'	C_hypogeia'	0.031	0.0310823		P_bryophila	P_kirstenboschensis	0.03168	0.03253		C_catudaia'	P_bryophila	0.17627	0.20456
P_aspalathi	C_hypogeia'	0.084	0.0885903		P_bryophila	C_jiangsuensis	0.14185	0.15901		C_catudaia'	C_arvi'	0.0387	0.04005
P_bannensis	C_hypogeia'	0.095	0.100438		P_bryophila	C_consitans'	0.14079	0.15766		C_catudaia'	P_fungorum	0.17771	0.20677
P_bryophila	C_hypogeia'	0.084	0.0883044		P_bryophila	C_megalochromosomata	0.14112	0.15812		C_catudaia'	C_fortuita'	0.08858	0.09534
P_caballeronis	C_hypogeia'	0.091	0.0958463		P_bryophila	C_choica	0.13756	0.15371		C_catudaia'	C_petereochthonis'	0.09597	0.10378
P_caledonica	C_hypogeia'	0.084	0.0882573		P_bryophila	P_fungorum	0.08725	0.09398		C_catudaia'	C_grimmiae	0.11615	0.12784
C_calidae'	C_hypogeia'	0.021	0.0208114		P_bryophila	C_cordobensis	0.1414	0.15848		C_catudaia'	C_humi	0.13864	0.15551
P_caribensis	C_hypogeia'	0.082	0.0854509		P_bryophila	C_arationis'	0.13798	0.15414		C_catudaia'	C_cordobensis	0.06727	0.07116
C_catudaia'	C_hypogeia'	0.032	0.0320741		P_bryophila	C_pedi'	0.14112	0.15811		C_catudaia'	C_megalochromosomata	0.08555	0.09184
B_cenocepacia	C_hypogeia'	0.098	0.103697		P_bryophila	C_grimmiae	0.14197	0.15926		C_catudaia'	C_jiangsuensis	0.08717	0.09375
B_cepacia	C_hypogeia'	0.098	0.104029		P_bryophila	C_hypogeia'	0.14243	0.15975		C_catudaia'	P_aspalathi	0.17436	0.20196
C_choica	C_hypogeia'	0.059	0.0603003		P_bryophila	C_peredens'	0.14207	0.15924		C_catudaia'	C_consitans'	0.10844	0.11862
C_consitans'	C_hypogeia'	0.044	0.0444643		P_bryophila	C_temeraria'	0.14025	0.15704		C_catudaia'	P_phymatum	0.16937	0.19539
B_contaminans	C_hypogeia'	0.101	0.106988		P_bryophila	P_aspalathi	0.08411	0.09031		C_catudaia'	C_pedi'	0.08495	0.09112
C_cordobensis	C_hypogeia'	0.024	0.0242115		P_bryophila	P_phymatum	0.11922	0.13142		C_catudaia'	P_phenoliruptrix	0.1709	0.19749
P_diazotrophica	C_hypogeia'	0.082	0.0855285		P_bryophila	C_telluris	0.13641	0.15223		C_catudaia'	C_zhejiangensis	0.08474	0.09079
B_diffusa	C_hypogeia'	0.097	0.102477		P_bryophila	P_phenoliruptrix	0.07056	0.07488		C_catudaia'	P_terricola	0.17007	0.19631
P_dilworthii	C_hypogeia'	0.085	0.0888764		P_bryophila	C_glathei	0.13771	0.15388		C_catudaia'	C_terrestris	0.13659	0.15287
B_dolosa	C_hypogeia'	0.096	0.101567		P_bryophila	P_phytofirmans	0.07965	0.08518		C_catudaia'	C_temeraria'	0.08333	0.08927
P_ferrariae	C_hypogeia'	0.095	0.100047		P_bryophila	C_calidae'	0.14011	0.15674		C_catudaia'	P_graminis	0.16653	0.19133
C_fortuita'	C_hypogeia'	0.023	0.0230981		P_bryophila	P_phenazinium	0.10362	0.11296		C_catudaia'	C_hypogeia'	0.09454	0.10219
P_fungorum	C_hypogeia'	0.085	0.0889046		P_bryophila	P_kururiensis	0.13205	0.14713		C_catudaia'	C_arationis'	0.13037	0.14511
P_ginsengisoli	C_hypogeia'	0.084	0.0881896		P_bryophila	P_terricola	0.08079	0.08648		C_catudaia'	C_calidae'	0.08082	0.0864
P_ginsengiterrae	C_hypogeia'	0.085	0.0887966		P_bryophila	P_graminis	0.06298	0.06641		C_catudaia'	C_peredens'	0.09199	0.09922
B_gladioli	C_hypogeia'	0.105	0.112316		P_bryophila	P_ginsengiterrae	0.08073	0.08637		C_catudaia'	P_phytofirmans	0.16919	0.1949
C_glathei	C_hypogeia'	0.058	0.0598312		P_bryophila	P_xenovorans	0.07968	0.0852		C_catudaia'	P_phenazinium	0.17427	0.20209
C_glebae'	C_hypogeia'	0.033	0.0330984		P_bryophila	P_hospita	0.1159	0.12737		C_catudaia'	C_choica	0.13649	0.15279
B_glumae	C_hypogeia'	0.106	0.112942		P_bryophila	P_nodosa	0.13217	0.14701		C_catudaia'	P_ginsengiterrae	0.17189	0.19877
P_graminis	C_hypogeia'	0.083	0.0872318		P_bryophila	P_sacchari	0.13485	0.15043		C_catudaia'	P_xenovorans	0.16968	0.19574
C_grimmiae	C_hypogeia'	0.041	0.0414075		P_bryophila	P_sartisoli	0.10828	0.11835		C_catudaia'	P_kururiensis	0.17443	0.20234
P_heleia	C_hypogeia'	0.092	0.0970831		P_bryophila	P_terrae	0.11553	0.12696		C_catudaia'	C_telluris	0.12992	0.14462
P_hospita	C_hypogeia'	0.084	0.0875526		P_bryophila	P_sprentiae	0.09548	0.10335		C_catudaia'	P_sartisoli	0.16488	0.18952
C_humi	C_hypogeia'	0.058	0.0600503		P_bryophila	P_heleia	0.13218	0.14707		C_catudaia'	C_glathei	0.13734	0.15404
P_acidipaludis'	C_jiangsuensis	0.093	0.098565		P_bryophila	P_mimosarum	0.13406	0.14944		C_catudaia'	P_terrae	0.16631	0.19138
B_ambifaria	C_jiangsuensis	0.1	0.105857		P_bryophila	P_caribensis	0.11562	0.1271		C_catudaia'	P_hospita	0.16513	0.18974
Ro_andropogonis	C_jiangsuensis	0.18	0.2045		P_bryophila	P_ginsengisoli	0.07835	0.08366		C_catudaia'	P_mimosarum	0.17038	0.19691
B_anthina	C_jiangsuensis	0.099	0.104455		P_bryophila	P_tuberum	0.0917	0.09893		C_catudaia'	P_caribensis	0.16506	0.18964
C_arationis'	C_jiangsuensis	0.06	0.0617313		P_bryophila	P_diazotrophica	0.11544	0.12685		C_catudaia'	P_sacchari	0.17107	0.19749
C_arvi'	C_jiangsuensis	0.027	0.0273718		P_bryophila	P_tropica	0.13052	0.14492		C_catudaia'	P_diazotrophica	0.16065	0.18369
P_aspalathi	C_jiangsuensis	0.086	0.0896525		P_bryophila	P_acidipaludis'	0.13419	0.14967		C_catudaia'	P_nodosa	0.16955	0.19573
P_bannensis	C_jiangsuensis	0.096	0.101136		P_bryophila	P_oxyphila	0.1335	0.14878		C_catudaia'	P_heleia	0.17084	0.19734
P_bryophila	C_jiangsuensis	0.084	0.0878375		P_bryophila	P_bannensis	0.13381	0.14912		C_catudaia'	P_sprentiae	0.16929	0.19526
P_caballeronis	C_jiangsuensis	0.091	0.0952977		P_bryophila	P_monticola	0.09023	0.09718		C_catudaia'	P_ginsengisoli	0.16538	0.18999
P_caledonica	C_jiangsuensis	0.084	0.0877252		P_bryophila	P_ferrariae	0.13284	0.14794		C_catudaia'	P_acidipaludis'	0.16829	0.19415
C_calidae'	C_jiangsuensis	0.021	0.020556		P_bryophila	B_thailandensis	0.14098	0.15797		C_catudaia'	B_mallei	0.16547	0.18995
P_caribensis	C_jiangsuensis	0.082	0.0859315		P_bryophila	B_oklahomensis	0.13966	0.1563		C_catudaia'	P_bannensis	0.16984	0.19596
C_catudaia'	C_jiangsuensis	0.029	0.0294934		P_bryophila	B_mallei	0.14104	0.15809		C_catudaia'	B_thailandensis	0.16611	0.19071
B_cenocepacia	C_jiangsuensis	0.099	0.104777		P_bryophila	B_gladioli	0.15065	0.17042		C_catudaia'	P_oxyphila	0.16516	0.18988
B_cepacia	C_jiangsuensis	0.099	0.105203		P_bryophila	B_pseudomallei	0.14097	0.15801		C_catudaia'	P_tuberum	0.16502	0.18949
C_choica	C_jiangsuensis	0.057	0.0582922		P_bryophila	B_glumae	0.14839	0.16739		C_catudaia'	B_oklahomensis	0.16381	0.18765
C_consitans'	C_jiangsuensis	0.042	0.0431463		P_bryophila	B_latens	0.14087	0.15786		C_catudaia'	B_pseudomallei	0.16534	0.18976
B_contaminans	C_jiangsuensis	0.102	0.108089		P_bryophila	B_diffusa	0.13864	0.15507		C_catudaia'	P_ferrariae	0.16712	0.19256
C_cordobensis	C_jiangsuensis	0.024	0.0239378		P_bryophila	B_contaminans	0.13991	0.15663		C_catudaia'	P_monticola	0.16381	0.18805
P_diazotrophica	C_jiangsuensis	0.082	0.0856682		P_bryophila	B_lata	0.13898	0.15546		C_catudaia'	P_tropica	0.16336	0.18728
B_diffusa	C_jiangsuensis	0.098	0.103513		P_bryophila	P_caballeronis	0.12534	0.13868		C_catudaia'	B_latens	0.17054	0.19667
P_dilworthii	C_jiangsuensis	0.085	0.0891447		P_bryophila	B_territorii	0.13746	0.15355		C_catudaia'	B_glumae	0.1835	0.21457
B_dolosa	C_jiangsuensis	0.097	0.102446		P_bryophila	B_plantarii	0.14598	0.16427		C_catudaia'	P_caballeronis	0.15862	0.18119
P_ferrariae	C_jiangsuensis	0.094	0.0996063		P_bryophila	B_cepacia	0.13809	0.15433		C_catudaia'	B_diffusa	0.16821	0.1937
C_fortuita'	C_jiangsuensis	0.021	0.0214372		P_bryophila	B_dolosa	0.1382	0.15448		C_catudaia'	B_dolosa	0.16707	0.19201
P_fungorum	C_jiangsuensis	0.085	0.0894364		P_bryophila	B_pyrrocinia	0.13847	0.15484		C_catudaia'	B_territorii	0.1684	0.1939
P_ginsengisoli	C_jiangsuensis	0.085	0.0886022		P_bryophila	B_stabilis	0.139	0.15552		C_catudaia'	Ra_pickettii	0.24909	0.30968
P_ginsengiterrae	C_jiangsuensis	0.085	0.0894001		P_bryophila	B_ambifaria	0.1382	0.1545		C_catudaia'	B_contaminans	0.17221	0.19898
B_gladioli	C_jiangsuensis	0.107	0.11418		P_bryophila	Cu_metallidurans	0.21892	0.26257		C_catudaia'	B_plantarii	0.17749	0.20629
C_glathei	C_jiangsuensis	0.056	0.0572203		P_bryophila	B_multivorans	0.13815	0.1544		C_catudaia'	B_gladioli	0.18314	0.21464
C_glebae'	C_jiangsuensis	0.029	0.0290252		P_bryophila	B_vietnamiensis	0.13727	0.15329		C_catudaia'	B_lata	0.17114	0.19758
B_glumae	C_jiangsuensis	0.108	0.114455		P_bryophila	B_seminalis	0.13787	0.15408		C_catudaia'	B_multivorans	0.16745	0.19258
P_graminis	C_jiangsuensis	0.083	0.0870122		P_bryophila	B_cenocepacia	0.13829	0.15464		C_catudaia'	B_pyrrocinia	0.16959	0.1955
C_grimmiae	C_jiangsuensis	0.04	0.0410432		P_bryophila	B_ubonensis	0.13801	0.15421		C_catudaia'	B_ambifaria	0.16816	0.19358
P_heleia	C_jiangsuensis	0.093	0.0981867		P_bryophila	B_anthina	0.13707	0.1531		C_catudaia'	B_stabilis	0.16965	0.19557
P_hospita	C_jiangsuensis	0.083	0.0874863		P_bryophila	B_stagnalis	0.13668	0.15258		C_catudaia'	B_cepacia	0.16879	0.19446
C_humi	C_jiangsuensis	0.057	0.0580237		P_bryophila	B_pseudomultivorans	0.13651	0.15241		C_catudaia'	B_ubonensis	0.16501	0.18941
C_hypogeia'	C_jiangsuensis	0.025	0.024977		P_bryophila	Cu_necator	0.21367	0.25523		C_catudaia'	B_seminalis	0.16741	0.19263
P_acidipaludis'	P_kirstenboschensis	0.076	0.0796694		P_bryophila	Cu_nantongensis	0.21258	0.25373		C_catudaia'	B_vietnamiensis	0.16635	0.19116
B_ambifaria	P_kirstenboschensis	0.087	0.0918245		P_bryophila	Ra_solanacearum	0.21403	0.25556		C_catudaia'	B_anthina	0.16498	0.18926
Ro_andropogonis	P_kirstenboschensis	0.176	0.198818		P_bryophila	Ra_mannitolytica	0.21413	0.25568		C_catudaia'	B_stagnalis	0.16274	0.1864
B_anthina	P_kirstenboschensis	0.086	0.0899241		C_fortuita'	P_caledonica	0.14374	0.16143		C_catudaia'	Ra_mannitolytica	0.24208	0.29929
C_arationis'	P_kirstenboschensis	0.083	0.0875858		C_fortuita'	C_humi	0.10903	0.11899		C_catudaia'	B_cenocepacia	0.16601	0.19075
C_arvi'	P_kirstenboschensis	0.09	0.0944377		C_fortuita'	C_terrestris	0.10817	0.11795		C_catudaia'	B_pseudomultivorans	0.1671	0.1924
P_aspalathi	P_kirstenboschensis	0.027	0.0266979		C_fortuita'	C_arvi'	0.06676	0.07046		C_catudaia'	Ra_solanacearum	0.24191	0.2994
P_bannensis	P_kirstenboschensis	0.078	0.0816326		C_fortuita'	P_dilworthii	0.14121	0.15826		C_catudaia'	Cu_necator	0.23979	0.29627
P_bryophila	P_kirstenboschensis	0.006	0.00568325		C_fortuita'	C_petereochthonis'	0.07766	0.08258		C_catudaia'	Cu_nantongensis	0.23753	0.29294
P_caballeronis	P_kirstenboschensis	0.07	0.0727802		C_fortuita'	C_zhejiangensis	0.05337	0.05577		C_choica	P_ginsengiterrae	0.16385	0.18812
P_caledonica	P_kirstenboschensis	0.006	0.00592106		C_fortuita'	P_kirstenboschensis	0.14159	0.15871		C_choica	P_xenovorans	0.16069	0.18367
C_calidae'	P_kirstenboschensis	0.084	0.0880557		C_fortuita'	C_jiangsuensis	0.06086	0.06396		C_choica	P_kururiensis	0.16743	0.19276
P_caribensis	P_kirstenboschensis	0.056	0.0576453		C_fortuita'	C_consitans'	0.08458	0.0905		C_choica	C_telluris	0.08962	0.09644
C_catudaia'	P_kirstenboschensis	0.091	0.0957146		C_fortuita'	C_megalochromosomata	0.06022	0.06328		C_choica	P_sartisoli	0.15483	0.17618
B_cenocepacia	P_kirstenboschensis	0.086	0.0900052		C_fortuita'	C_choica	0.10818	0.11803		C_choica	C_glathei	0.0984	0.1066
B_cepacia	P_kirstenboschensis	0.086	0.0902258		C_fortuita'	P_fungorum	0.14282	0.16044		C_choica	P_terrae	0.15886	0.18135
C_choica	P_kirstenboschensis	0.081	0.0844114		C_fortuita'	C_cordobensis	0.06613	0.06975		C_choica	P_hospita	0.15843	0.18078
C_consitans'	P_kirstenboschensis	0.087	0.0911497		C_fortuita'	C_arationis'	0.10557	0.1148		C_choica	P_mimosarum	0.16638	0.19113
B_contaminans	P_kirstenboschensis	0.088	0.091942		C_fortuita'	C_pedi'	0.06364	0.06699		C_choica	P_caribensis	0.1589	0.18125
C_cordobensis	P_kirstenboschensis	0.085	0.0891242		C_fortuita'	C_grimmiae	0.08761	0.09403		C_choica	P_sacchari	0.16634	0.19091
P_diazotrophica	P_kirstenboschensis	0.058	0.0596228		C_fortuita'	C_hypogeia'	0.06937	0.07336		C_choica	P_diazotrophica	0.15397	0.17462
B_diffusa	P_kirstenboschensis	0.085	0.0894586		C_fortuita'	C_peredens'	0.07333	0.07778		C_choica	P_nodosa	0.16494	0.1891
P_dilworthii	P_kirstenboschensis	0.011	0.0113632		C_fortuita'	C_temeraria'	0.05342	0.05582		C_choica	P_heleia	0.16627	0.1909
B_dolosa	P_kirstenboschensis	0.085	0.0896879		C_fortuita'	P_aspalathi	0.14088	0.15793		C_choica	P_sprentiae	0.16064	0.18362
P_ferrariae	P_kirstenboschensis	0.077	0.0804925		C_fortuita'	P_phymatum	0.13505	0.15057		C_choica	P_ginsengisoli	0.15666	0.1785
C_fortuita'	P_kirstenboschensis	0.084	0.0885607		C_fortuita'	C_telluris	0.10324	0.1121		C_choica	P_acidipaludis'	0.16304	0.18674
P_fungorum	P_kirstenboschensis	0.026	0.0263074		C_fortuita'	P_phenoliruptrix	0.13731	0.15341		C_choica	B_mallei	0.16218	0.1855
P_ginsengisoli	P_kirstenboschensis	0.024	0.0236339		C_fortuita'	C_glathei	0.10768	0.11741		C_choica	P_bannensis	0.1671	0.19191
P_ginsengiterrae	P_kirstenboschensis	0.027	0.0270911		C_fortuita'	P_phytofirmans	0.139	0.15554		C_choica	B_thailandensis	0.1619	0.18512
B_gladioli	P_kirstenboschensis	0.095	0.100523		C_fortuita'	C_calidae'	0.06208	0.06528		C_choica	P_oxyphila	0.16235	0.18575
C_glathei	P_kirstenboschensis	0.079	0.0826202		C_fortuita'	P_phenazinium	0.14269	0.16038		C_choica	P_tuberum	0.15806	0.1802
C_glebae'	P_kirstenboschensis	0.091	0.0958324		C_fortuita'	P_kururiensis	0.14052	0.15753		C_choica	B_oklahomensis	0.1601	0.18277
B_glumae	P_kirstenboschensis	0.095	0.0997891		C_fortuita'	P_terricola	0.13721	0.15331		C_choica	B_pseudomallei	0.16201	0.18528
P_graminis	P_kirstenboschensis	0.014	0.0142326		C_fortuita'	P_graminis	0.13343	0.14841		C_choica	P_ferrariae	0.16107	0.18418
C_grimmiae	P_kirstenboschensis	0.082	0.0862482		C_fortuita'	P_ginsengiterrae	0.13835	0.15474		C_choica	P_monticola	0.15745	0.17949
P_heleia	P_kirstenboschensis	0.075	0.0778897		C_fortuita'	P_xenovorans	0.13842	0.1548		C_choica	P_tropica	0.16184	0.18496
P_hospita	P_kirstenboschensis	0.058	0.0594704		C_fortuita'	P_hospita	0.13277	0.14769		C_choica	B_latens	0.16644	0.19126
C_humi	P_kirstenboschensis	0.081	0.085202		C_fortuita'	P_nodosa	0.13919	0.15568		C_choica	B_glumae	0.17509	0.20297
C_hypogeia'	P_kirstenboschensis	0.085	0.0888111		C_fortuita'	P_sacchari	0.14158	0.1587		C_choica	P_caballeronis	0.15087	0.17078
C_jiangsuensis	P_kirstenboschensis	0.084	0.0883058		C_fortuita'	P_sartisoli	0.13528	0.15095		C_choica	B_diffusa	0.1634	0.18714
P_acidipaludis'	P_kururiensis	0.07	0.0725373		C_fortuita'	P_terrae	0.1324	0.14729		C_choica	B_dolosa	0.16276	0.18624
B_ambifaria	P_kururiensis	0.085	0.0895053		C_fortuita'	P_sprentiae	0.1371	0.15312		C_choica	B_territorii	0.16272	0.18622
Ro_andropogonis	P_kururiensis	0.177	0.199903		C_fortuita'	P_heleia	0.13927	0.15584		C_choica	Ra_pickettii	0.24542	0.30378
B_anthina	P_kururiensis	0.083	0.0874318		C_fortuita'	P_mimosarum	0.13874	0.15515		C_choica	B_contaminans	0.16626	0.19092
C_arationis'	P_kururiensis	0.089	0.0933844		C_fortuita'	P_caribensis	0.13252	0.14746		C_choica	B_plantarii	0.17018	0.19624
C_arvi'	P_kururiensis	0.092	0.0971858		C_fortuita'	P_ginsengisoli	0.1348	0.15028		C_choica	B_gladioli	0.1754	0.20359
P_aspalathi	P_kururiensis	0.07	0.0725475		C_fortuita'	P_tuberum	0.13405	0.14931		C_choica	B_lata	0.16633	0.191
P_bannensis	P_kururiensis	0.077	0.080641		C_fortuita'	P_diazotrophica	0.12957	0.14372		C_choica	B_multivorans	0.16086	0.18377
P_bryophila	P_kururiensis	0.067	0.0687395		C_fortuita'	P_tropica	0.13637	0.15214		C_choica	B_pyrrocinia	0.16321	0.18683
P_caballeronis	P_kururiensis	0.061	0.062959		C_fortuita'	P_acidipaludis'	0.13875	0.15518		C_choica	B_ambifaria	0.16344	0.18721
P_caledonica	P_kururiensis	0.067	0.0688283		C_fortuita'	P_oxyphila	0.13963	0.15637		C_choica	B_stabilis	0.16294	0.18647
C_calidae'	P_kururiensis	0.086	0.0901936		C_fortuita'	P_bannensis	0.1406	0.15744		C_choica	B_cepacia	0.16462	0.18879
P_caribensis	P_kururiensis	0.066	0.0684986		C_fortuita'	P_monticola	0.13247	0.14734		C_choica	B_ubonensis	0.15998	0.18268
C_catudaia'	P_kururiensis	0.093	0.097908		C_fortuita'	P_ferrariae	0.13809	0.15446		C_choica	B_seminalis	0.16154	0.18468
B_cenocepacia	P_kururiensis	0.084	0.0882351		C_fortuita'	B_thailandensis	0.1378	0.15382		C_choica	B_vietnamiensis	0.16066	0.18346
B_cepacia	P_kururiensis	0.085	0.0891415		C_fortuita'	B_oklahomensis	0.13627	0.15192		C_choica	B_anthina	0.15948	0.18198
C_choica	P_kururiensis	0.086	0.090543		C_fortuita'	B_mallei	0.13741	0.15335		C_choica	B_stagnalis	0.15934	0.18171
C_consitans'	P_kururiensis	0.09	0.0953587		C_fortuita'	B_gladioli	0.15261	0.17314		C_choica	Ra_mannitolytica	0.23989	0.29585
B_contaminans	P_kururiensis	0.086	0.0904807		C_fortuita'	B_pseudomallei	0.13743	0.15339		C_choica	B_cenocepacia	0.16063	0.18349
C_cordobensis	P_kururiensis	0.087	0.0918312		C_fortuita'	B_glumae	0.15001	0.16947		C_choica	B_pseudomultivorans	0.15975	0.18246
P_diazotrophica	P_kururiensis	0.065	0.067265		C_fortuita'	B_latens	0.14092	0.15778		C_choica	Ra_solanacearum	0.23573	0.28952
B_diffusa	P_kururiensis	0.083	0.0874388		C_fortuita'	B_diffusa	0.13992	0.15654		C_choica	Cu_necator	0.23323	0.28616
P_dilworthii	P_kururiensis	0.068	0.0704155		C_fortuita'	B_contaminans	0.14173	0.1588		C_choica	Cu_nantongensis	0.23267	0.28529
B_dolosa	P_kururiensis	0.082	0.0861041		C_fortuita'	B_lata	0.14085	0.15769		C_consitans'	P_phymatum	0.16355	0.18743
P_ferrariae	P_kururiensis	0.071	0.073712		C_fortuita'	P_caballeronis	0.13077	0.14517		C_consitans'	C_pedi'	0.10485	0.11416
C_fortuita'	P_kururiensis	0.087	0.0912221		C_fortuita'	B_territorii	0.13924	0.1557		C_consitans'	P_phenoliruptrix	0.16593	0.19058
P_fungorum	P_kururiensis	0.069	0.0714615		C_fortuita'	B_plantarii	0.14712	0.16574		C_consitans'	C_zhejiangensis	0.10332	0.11233
P_ginsengisoli	P_kururiensis	0.069	0.0715421		C_fortuita'	B_cepacia	0.13968	0.15625		C_consitans'	P_terricola	0.16368	0.18763
P_ginsengiterrae	P_kururiensis	0.069	0.0718153		C_fortuita'	B_dolosa	0.13632	0.15195		C_consitans'	C_terrestris	0.13282	0.1481
B_gladioli	P_kururiensis	0.095	0.100533		C_fortuita'	B_pyrrocinia	0.13966	0.15622		C_consitans'	C_temeraria'	0.10165	0.11048
C_glathei	P_kururiensis	0.083	0.0869819		C_fortuita'	B_stabilis	0.14001	0.15666		C_consitans'	P_graminis	0.15978	0.1822
C_glebae'	P_kururiensis	0.094	0.0996137		C_fortuita'	B_ambifaria	0.13951	0.15601		C_consitans'	C_hypogeia'	0.11205	0.12284
B_glumae	P_kururiensis	0.095	0.0999364		C_fortuita'	Cu_metallidurans	0.21825	0.26207		C_consitans'	C_arationis'	0.13014	0.14483
P_graminis	P_kururiensis	0.066	0.0687177		C_fortuita'	B_multivorans	0.13617	0.15179		C_consitans'	C_calidae'	0.10321	0.11217
C_grimmiae	P_kururiensis	0.087	0.0914764		C_fortuita'	B_vietnamiensis	0.13835	0.15457		C_consitans'	C_peredens'	0.10398	0.11324
P_heleia	P_kururiensis	0.07	0.0731723		C_fortuita'	B_seminalis	0.13857	0.15489		C_consitans'	P_phytofirmans	0.16593	0.19049
P_hospita	P_kururiensis	0.068	0.0697949		C_fortuita'	B_cenocepacia	0.13774	0.15379		C_consitans'	P_phenazinium	0.16993	0.1962
C_humi	P_kururiensis	0.087	0.0915747		C_fortuita'	B_ubonensis	0.13721	0.15316		C_consitans'	C_choica	0.13405	0.14969
C_hypogeia'	P_kururiensis	0.087	0.0910605		C_fortuita'	B_anthina	0.137	0.15288		C_consitans'	P_ginsengiterrae	0.16749	0.19277
C_jiangsuensis	P_kururiensis	0.088	0.092526		C_fortuita'	B_stagnalis	0.1368	0.15261		C_consitans'	P_xenovorans	0.1649	0.1891
P_kirstenboschensis	P_kururiensis	0.067	0.0688725		C_fortuita'	B_pseudomultivorans	0.1368	0.15269		C_consitans'	P_kururiensis	0.16639	0.19154
P_acidipaludis'	B_lata	0.091	0.0965433		C_fortuita'	Cu_necator	0.21389	0.25634		C_consitans'	C_telluris	0.12885	0.14321
B_ambifaria	B_lata	0.021	0.0211188		C_fortuita'	Cu_nantongensis	0.21005	0.25081		C_consitans'	P_sartisoli	0.16248	0.1861
Ro_andropogonis	B_lata	0.179	0.202699		C_fortuita'	Ra_solanacearum	0.214	0.25629		C_consitans'	C_glathei	0.13335	0.14892
B_anthina	B_lata	0.014	0.0144157		C_fortuita'	Ra_mannitolytica	0.21221	0.25345		C_consitans'	P_terrae	0.16107	0.18423
C_arationis'	B_lata	0.103	0.109231		P_caledonica	C_humi	0.14055	0.15743		C_consitans'	P_hospita	0.16098	0.18402
C_arvi'	B_lata	0.104	0.111162		P_caledonica	C_terrestris	0.14015	0.15691		C_consitans'	P_mimosarum	0.16916	0.19489
P_aspalathi	B_lata	0.086	0.090091		P_caledonica	C_arvi'	0.14431	0.16218		C_consitans'	P_caribensis	0.15845	0.18072
P_bannensis	B_lata	0.093	0.0979326		P_caledonica	P_dilworthii	0.05796	0.06085		C_consitans'	P_sacchari	0.16855	0.1941
P_bryophila	B_lata	0.086	0.0903873		P_caledonica	C_petereochthonis'	0.14751	0.16613		C_consitans'	P_diazotrophica	0.15761	0.17946
P_caballeronis	B_lata	0.09	0.0944184		P_caledonica	C_zhejiangensis	0.14288	0.16037		C_consitans'	P_nodosa	0.16665	0.19147
P_caledonica	B_lata	0.086	0.0902752		P_caledonica	P_kirstenboschensis	0.03234	0.03322		C_consitans'	P_heleia	0.16634	0.19111
C_calidae'	B_lata	0.099	0.104762		P_caledonica	C_jiangsuensis	0.14254	0.15989		C_consitans'	P_sprentiae	0.16404	0.18809
P_caribensis	B_lata	0.087	0.0909732		P_caledonica	C_consitans'	0.14143	0.15844		C_consitans'	P_ginsengisoli	0.16113	0.18419
C_catudaia'	B_lata	0.105	0.112417		P_caledonica	C_megalochromosomata	0.14203	0.15929		C_consitans'	P_acidipaludis'	0.16604	0.19086
B_cenocepacia	B_lata	0.013	0.0127504		P_caledonica	C_choica	0.13773	0.15392		C_consitans'	B_mallei	0.16425	0.18831
B_cepacia	B_lata	0.008	0.00795271		P_caledonica	P_fungorum	0.08752	0.09428		C_consitans'	P_bannensis	0.16743	0.19248
C_choica	B_lata	0.101	0.106731		P_caledonica	C_cordobensis	0.14248	0.15983		C_consitans'	B_thailandensis	0.16469	0.18883
C_consitans'	B_lata	0.104	0.110879		P_caledonica	C_arationis'	0.13862	0.15491		C_consitans'	P_oxyphila	0.16493	0.18941
B_contaminans	B_lata	0.009	0.00871341		P_caledonica	C_pedi'	0.14199	0.15921		C_consitans'	P_tuberum	0.16124	0.18431
C_cordobensis	B_lata	0.1	0.10584		P_caledonica	C_grimmiae	0.14241	0.15982		C_consitans'	B_oklahomensis	0.1619	0.1852
P_diazotrophica	B_lata	0.087	0.091727		P_caledonica	C_hypogeia'	0.14329	0.16085		C_consitans'	B_pseudomallei	0.16385	0.18776
B_diffusa	B_lata	0.02	0.0195315		P_caledonica	C_peredens'	0.14274	0.1601		C_consitans'	P_ferrariae	0.16418	0.18849
P_dilworthii	B_lata	0.087	0.0914705		P_caledonica	C_temeraria'	0.14132	0.1584		C_consitans'	P_monticola	0.16104	0.18413
B_dolosa	B_lata	0.028	0.0277088		P_caledonica	P_aspalathi	0.08487	0.09117		C_consitans'	P_tropica	0.16127	0.18441
P_ferrariae	B_lata	0.093	0.09828		P_caledonica	P_phymatum	0.12041	0.13285		C_consitans'	B_latens	0.16847	0.19397
C_fortuita'	B_lata	0.099	0.105332		P_caledonica	C_telluris	0.1367	0.15256		C_consitans'	B_glumae	0.18109	0.21125
P_fungorum	B_lata	0.086	0.0905069		P_caledonica	P_phenoliruptrix	0.07151	0.07592		C_consitans'	P_caballeronis	0.15622	0.17788
P_ginsengisoli	B_lata	0.086	0.0897454		P_caledonica	C_glathei	0.13763	0.15377		C_consitans'	B_diffusa	0.16679	0.19173
P_ginsengiterrae	B_lata	0.087	0.0918421		P_caledonica	P_phytofirmans	0.08108	0.08682		C_consitans'	B_dolosa	0.16642	0.19115
B_gladioli	B_lata	0.065	0.0669841		P_caledonica	C_calidae'	0.14146	0.15849		C_consitans'	B_territorii	0.16698	0.192
C_glathei	B_lata	0.099	0.104385		P_caledonica	P_phenazinium	0.10453	0.11402		C_consitans'	Ra_pickettii	0.24699	0.30624
C_glebae'	B_lata	0.106	0.113344		P_caledonica	P_kururiensis	0.13278	0.14802		C_consitans'	B_contaminans	0.17224	0.19898
B_glumae	B_lata	0.067	0.0688529		P_caledonica	P_terricola	0.0815	0.08728		C_consitans'	B_plantarii	0.17599	0.20424
P_graminis	B_lata	0.086	0.0902475		P_caledonica	P_graminis	0.06483	0.06846		C_consitans'	B_gladioli	0.18117	0.21177
C_grimmiae	B_lata	0.101	0.106862		P_caledonica	P_ginsengiterrae	0.08213	0.08797		C_consitans'	B_lata	0.17029	0.19634
P_heleia	B_lata	0.091	0.0964847		P_caledonica	P_xenovorans	0.08067	0.08631		C_consitans'	B_multivorans	0.16353	0.18724
P_hospita	B_lata	0.088	0.0926653		P_caledonica	P_hospita	0.11668	0.1283		C_consitans'	B_pyrrocinia	0.16745	0.19261
C_humi	B_lata	0.101	0.107023		P_caledonica	P_nodosa	0.13334	0.14847		C_consitans'	B_ambifaria	0.16622	0.19095
C_hypogeia'	B_lata	0.099	0.105252		P_caledonica	P_sacchari	0.13547	0.15118		C_consitans'	B_stabilis	0.16722	0.19227
C_jiangsuensis	B_lata	0.101	0.10679		P_caledonica	P_sartisoli	0.10882	0.11897		C_consitans'	B_cepacia	0.1684	0.1939
P_kirstenboschensis	B_lata	0.087	0.0908684		P_caledonica	P_terrae	0.1161	0.12761		C_consitans'	B_ubonensis	0.16478	0.18912
P_kururiensis	B_lata	0.086	0.0902686		P_caledonica	P_sprentiae	0.09669	0.10474		C_consitans'	B_seminalis	0.16698	0.19203
P_acidipaludis'	B_latens	0.091	0.0957349		P_caledonica	P_heleia	0.13313	0.14826		C_consitans'	B_vietnamiensis	0.16315	0.18686
B_ambifaria	B_latens	0.014	0.014134		P_caledonica	P_mimosarum	0.13507	0.15071		C_consitans'	B_anthina	0.16376	0.18778
Ro_andropogonis	B_latens	0.177	0.200492		P_caledonica	P_caribensis	0.11638	0.12798		C_consitans'	B_stagnalis	0.16353	0.18752
B_anthina	B_latens	0.015	0.0146209		P_caledonica	P_ginsengisoli	0.07936	0.08481		C_consitans'	Ra_mannitolytica	0.24138	0.29814
C_arationis'	B_latens	0.1	0.106753		P_caledonica	P_tuberum	0.09309	0.10053		C_consitans'	B_cenocepacia	0.16543	0.19001
C_arvi'	B_latens	0.102	0.108336		P_caledonica	P_diazotrophica	0.11606	0.12758		C_consitans'	B_pseudomultivorans	0.1647	0.18914
P_aspalathi	B_latens	0.085	0.089791		P_caledonica	P_tropica	0.13131	0.1459		C_consitans'	Ra_solanacearum	0.2396	0.29585
P_bannensis	B_latens	0.093	0.0985087		P_caledonica	P_acidipaludis'	0.13501	0.15067		C_consitans'	Cu_necator	0.23893	0.29523
P_bryophila	B_latens	0.084	0.0882931		P_caledonica	P_oxyphila	0.13388	0.14924		C_consitans'	Cu_nantongensis	0.23584	0.29069
P_caballeronis	B_latens	0.088	0.0922299		P_caledonica	P_bannensis	0.13435	0.14977		C_cordobensis	C_megalochromosomata	0.08216	0.08797
P_caledonica	B_latens	0.084	0.0880452		P_caledonica	P_monticola	0.09167	0.09885		C_cordobensis	C_jiangsuensis	0.08489	0.09108
C_calidae'	B_latens	0.096	0.101424		P_caledonica	P_ferrariae	0.13334	0.14853		C_cordobensis	P_aspalathi	0.17054	0.19676
P_caribensis	B_latens	0.084	0.0884096		P_caledonica	B_thailandensis	0.14182	0.15902		C_cordobensis	C_consitans'	0.10701	0.11679
C_catudaia'	B_latens	0.103	0.109382		P_caledonica	B_oklahomensis	0.1407	0.15762		C_cordobensis	P_phymatum	0.16227	0.18589
B_cenocepacia	B_latens	0.016	0.0154998		P_caledonica	B_mallei	0.14214	0.15948		C_cordobensis	C_pedi'	0.08437	0.09037
B_cepacia	B_latens	0.019	0.0186858		P_caledonica	B_gladioli	0.15056	0.17026		C_cordobensis	P_phenoliruptrix	0.16515	0.18975
C_choica	B_latens	0.098	0.104219		P_caledonica	B_pseudomallei	0.14205	0.15937		C_cordobensis	C_zhejiangensis	0.08177	0.08736
C_consitans'	B_latens	0.101	0.107677		P_caledonica	B_glumae	0.14863	0.16766		C_cordobensis	P_terricola	0.16515	0.18967
B_contaminans	B_latens	0.022	0.0223205		P_caledonica	B_latens	0.14113	0.15816		C_cordobensis	C_terrestris	0.13256	0.14784
C_cordobensis	B_latens	0.097	0.102846		P_caledonica	B_diffusa	0.13943	0.15603		C_cordobensis	C_temeraria'	0.08082	0.0865
P_diazotrophica	B_latens	0.084	0.0877079		P_caledonica	B_contaminans	0.14066	0.15754		C_cordobensis	P_graminis	0.16093	0.18394
B_diffusa	B_latens	0.01	0.0100072		P_caledonica	B_lata	0.13985	0.15652		C_cordobensis	C_hypogeia'	0.08943	0.09625
P_dilworthii	B_latens	0.085	0.0894521		P_caledonica	P_caballeronis	0.12601	0.13947		C_cordobensis	C_arationis'	0.13002	0.14475
B_dolosa	B_latens	0.021	0.0211269		P_caledonica	B_territorii	0.13806	0.15427		C_cordobensis	C_calidae'	0.08071	0.08627
P_ferrariae	B_latens	0.092	0.096862		P_caledonica	B_plantarii	0.14646	0.16487		C_cordobensis	C_peredens'	0.09035	0.09729
C_fortuita'	B_latens	0.097	0.102394		P_caledonica	B_cepacia	0.13887	0.15529		C_cordobensis	P_phytofirmans	0.1645	0.18863
P_fungorum	B_latens	0.085	0.089354		P_caledonica	B_dolosa	0.13909	0.1556		C_cordobensis	P_phenazinium	0.16864	0.19447
P_ginsengisoli	B_latens	0.084	0.0885127		P_caledonica	B_pyrrocinia	0.13911	0.15562		C_cordobensis	C_choica	0.1331	0.14858
P_ginsengiterrae	B_latens	0.086	0.0908986		P_caledonica	B_stabilis	0.13961	0.15626		C_cordobensis	P_ginsengiterrae	0.16727	0.19247
B_gladioli	B_latens	0.063	0.0649611		P_caledonica	B_ambifaria	0.13882	0.15525		C_cordobensis	P_xenovorans	0.16487	0.18929
C_glathei	B_latens	0.096	0.101275		P_caledonica	Cu_metallidurans	0.21918	0.26284		C_cordobensis	P_kururiensis	0.16863	0.19457
C_glebae'	B_latens	0.104	0.110636		P_caledonica	B_multivorans	0.1388	0.1552		C_cordobensis	C_telluris	0.12619	0.14011
B_glumae	B_latens	0.063	0.0649986		P_caledonica	B_vietnamiensis	0.13796	0.15413		C_cordobensis	P_sartisoli	0.16146	0.18505
P_graminis	B_latens	0.084	0.0885888		P_caledonica	B_seminalis	0.13896	0.15543		C_cordobensis	C_glathei	0.13308	0.14865
C_grimmiae	B_latens	0.098	0.103669		P_caledonica	B_cenocepacia	0.13901	0.15551		C_cordobensis	P_terrae	0.16047	0.18367
P_heleia	B_latens	0.09	0.0948245		P_caledonica	B_ubonensis	0.13886	0.1553		C_cordobensis	P_hospita	0.15974	0.18265
P_hospita	B_latens	0.086	0.08999		P_caledonica	B_anthina	0.13779	0.15398		C_cordobensis	P_mimosarum	0.16576	0.19077
C_humi	B_latens	0.098	0.104315		P_caledonica	B_stagnalis	0.13755	0.15368		C_cordobensis	P_caribensis	0.16005	0.18309
C_hypogeia'	B_latens	0.097	0.102742		P_caledonica	B_pseudomultivorans	0.13755	0.1537		C_cordobensis	P_sacchari	0.16553	0.19013
C_jiangsuensis	B_latens	0.098	0.103235		P_caledonica	Cu_necator	0.2142	0.25597		C_cordobensis	P_diazotrophica	0.15679	0.17866
P_kirstenboschensis	B_latens	0.085	0.0894941		P_caledonica	Cu_nantongensis	0.21294	0.25421		C_cordobensis	P_nodosa	0.16405	0.18829
P_kururiensis	B_latens	0.084	0.0877245		P_caledonica	Ra_solanacearum	0.21431	0.25591		C_cordobensis	P_heleia	0.16489	0.1894
B_lata	B_latens	0.021	0.0209352		P_caledonica	Ra_mannitolytica	0.21473	0.25654		C_cordobensis	P_sprentiae	0.16529	0.1899
P_acidipaludis'	B_mallei	0.091	0.0959694		C_humi	C_terrestris	0.03131	0.03216		C_cordobensis	P_ginsengisoli	0.16054	0.18351
B_ambifaria	B_mallei	0.053	0.0538704		C_humi	C_arvi'	0.11128	0.12169		C_cordobensis	P_acidipaludis'	0.16458	0.18917
Ro_andropogonis	B_mallei	0.177	0.200821		C_humi	P_dilworthii	0.13903	0.15562		C_cordobensis	B_mallei	0.16156	0.1848
B_anthina	B_mallei	0.05	0.0513581		C_humi	C_petereochthonis'	0.1131	0.12375		C_cordobensis	P_bannensis	0.16558	0.19021
C_arationis'	B_mallei	0.103	0.109248		C_humi	C_zhejiangensis	0.10883	0.11873		C_cordobensis	B_thailandensis	0.16318	0.18686
C_arvi'	B_mallei	0.105	0.111639		C_humi	P_kirstenboschensis	0.13867	0.15509		C_cordobensis	P_oxyphila	0.16123	0.18468
P_aspalathi	B_mallei	0.089	0.0939961		C_humi	C_jiangsuensis	0.10699	0.11656		C_cordobensis	P_tuberum	0.16116	0.18436
P_bannensis	B_mallei	0.095	0.100406		C_humi	C_consitans'	0.10842	0.11825		C_cordobensis	B_oklahomensis	0.15994	0.18264
P_bryophila	B_mallei	0.088	0.092235		C_humi	C_megalochromosomata	0.10675	0.11631		C_cordobensis	B_pseudomallei	0.1612	0.18434
P_caballeronis	B_mallei	0.089	0.0930775		C_humi	C_choica	0.07193	0.07628		C_cordobensis	P_ferrariae	0.16284	0.18696
P_caledonica	B_mallei	0.088	0.0920794		C_humi	P_fungorum	0.13964	0.1564		C_cordobensis	P_monticola	0.16149	0.18493
C_calidae'	B_mallei	0.098	0.103867		C_humi	C_cordobensis	0.10878	0.11868		C_cordobensis	P_tropica	0.15836	0.18071
P_caribensis	B_mallei	0.087	0.0915935		C_humi	C_arationis'	0.07731	0.08226		C_cordobensis	B_latens	0.16802	0.19335
C_catudaia'	B_mallei	0.106	0.112718		C_humi	C_pedi'	0.1076	0.11726		C_cordobensis	B_glumae	0.17868	0.20802
B_cenocepacia	B_mallei	0.05	0.0512833		C_humi	C_grimmiae	0.11018	0.12046		C_cordobensis	P_caballeronis	0.1563	0.17818
B_cepacia	B_mallei	0.051	0.0522268		C_humi	C_hypogeia'	0.11046	0.12072		C_cordobensis	B_diffusa	0.1648	0.18919
C_choica	B_mallei	0.1	0.105936		C_humi	C_peredens'	0.10825	0.11803		C_cordobensis	B_dolosa	0.16449	0.18869
C_consitans'	B_mallei	0.103	0.109554		C_humi	C_temeraria'	0.10757	0.11725		C_cordobensis	B_territorii	0.16403	0.1882
B_contaminans	B_mallei	0.054	0.0554766		C_humi	P_aspalathi	0.13725	0.15336		C_cordobensis	Ra_pickettii	0.24532	0.30377
C_cordobensis	B_mallei	0.1	0.105903		C_humi	P_phymatum	0.13619	0.15202		C_cordobensis	B_contaminans	0.16852	0.19419
P_diazotrophica	B_mallei	0.085	0.0890364		C_humi	C_telluris	0.07533	0.08008		C_cordobensis	B_plantarii	0.17366	0.20119
B_diffusa	B_mallei	0.05	0.0511728		C_humi	P_phenoliruptrix	0.13507	0.15066		C_cordobensis	B_gladioli	0.17926	0.20942
P_dilworthii	B_mallei	0.088	0.0928523		C_humi	C_glathei	0.08325	0.08904		C_cordobensis	B_lata	0.16696	0.19201
B_dolosa	B_mallei	0.048	0.0491011		C_humi	P_phytofirmans	0.13525	0.1509		C_cordobensis	B_multivorans	0.16328	0.18703
P_ferrariae	B_mallei	0.092	0.0969061		C_humi	C_calidae'	0.10691	0.11646		C_cordobensis	B_pyrrocinia	0.16441	0.18861
C_fortuita'	B_mallei	0.099	0.104927		C_humi	P_phenazinium	0.13876	0.15539		C_cordobensis	B_ambifaria	0.16395	0.18808
P_fungorum	B_mallei	0.088	0.0927463		C_humi	P_kururiensis	0.14083	0.15792		C_cordobensis	B_stabilis	0.1645	0.18869
P_ginsengisoli	B_mallei	0.088	0.0922794		C_humi	P_terricola	0.13482	0.15034		C_cordobensis	B_cepacia	0.16593	0.19076
P_ginsengiterrae	B_mallei	0.09	0.0943905		C_humi	P_graminis	0.13112	0.14561		C_cordobensis	B_ubonensis	0.16258	0.18637
B_gladioli	B_mallei	0.065	0.0668954		C_humi	P_ginsengiterrae	0.13588	0.15169		C_cordobensis	B_seminalis	0.16258	0.18624
C_glathei	B_mallei	0.098	0.103752		C_humi	P_xenovorans	0.13473	0.15018		C_cordobensis	B_vietnamiensis	0.16175	0.18507
C_glebae'	B_mallei	0.106	0.113333		C_humi	P_hospita	0.13215	0.14698		C_cordobensis	B_anthina	0.16099	0.18414
B_glumae	B_mallei	0.063	0.0651943		C_humi	P_nodosa	0.14124	0.15819		C_cordobensis	B_stagnalis	0.15993	0.18277
P_graminis	B_mallei	0.087	0.0913234		C_humi	P_sacchari	0.14368	0.16129		C_cordobensis	Ra_mannitolytica	0.23893	0.29455
C_grimmiae	B_mallei	0.1	0.105604		C_humi	P_sartisoli	0.13154	0.14626		C_cordobensis	B_cenocepacia	0.16236	0.18602
P_heleia	B_mallei	0.091	0.0963501		C_humi	P_terrae	0.132	0.14682		C_cordobensis	B_pseudomultivorans	0.16198	0.18559
P_hospita	B_mallei	0.089	0.0935736		C_humi	P_sprentiae	0.13567	0.15134		C_cordobensis	Ra_solanacearum	0.2372	0.29233
C_humi	B_mallei	0.102	0.107708		C_humi	P_heleia	0.14163	0.15869		C_cordobensis	Cu_necator	0.23554	0.29001
C_hypogeia'	B_mallei	0.099	0.105211		C_humi	P_mimosarum	0.1415	0.15855		C_cordobensis	Cu_nantongensis	0.23304	0.28643
C_jiangsuensis	B_mallei	0.101	0.106935		C_humi	P_caribensis	0.13264	0.14764		C_fortuita'	C_petereochthonis'	0.0993	0.10765
P_kirstenboschensis	B_mallei	0.088	0.0928829		C_humi	P_ginsengisoli	0.13287	0.1479		C_fortuita'	C_grimmiae	0.11174	0.12257
P_kururiensis	B_mallei	0.083	0.0867622		C_humi	P_tuberum	0.13322	0.14824		C_fortuita'	C_humi	0.13655	0.15288
B_lata	B_mallei	0.053	0.0541272		C_humi	P_diazotrophica	0.13017	0.14445		C_fortuita'	C_cordobensis	0.08485	0.091
B_latens	B_mallei	0.05	0.0514864		C_humi	P_tropica	0.13944	0.1559		C_fortuita'	C_megalochromosomata	0.07862	0.08399
P_acidipaludis'	C_megalochromosomata	0.093	0.0985314		C_humi	P_acidipaludis'	0.14199	0.15924		C_fortuita'	C_jiangsuensis	0.0788	0.08415
B_ambifaria	C_megalochromosomata	0.099	0.105249		C_humi	P_oxyphila	0.14165	0.15884		C_fortuita'	P_aspalathi	0.17103	0.19745
Ro_andropogonis	C_megalochromosomata	0.18	0.204298		C_humi	P_bannensis	0.14373	0.16126		C_fortuita'	C_consitans'	0.10819	0.11821
B_anthina	C_megalochromosomata	0.098	0.104144		C_humi	P_monticola	0.13148	0.14613		C_fortuita'	P_phymatum	0.16385	0.18807
C_arationis'	C_megalochromosomata	0.06	0.0615717		C_humi	P_ferrariae	0.14033	0.15723		C_fortuita'	C_pedi'	0.08292	0.08874
C_arvi'	C_megalochromosomata	0.029	0.0290406		C_humi	B_thailandensis	0.13934	0.15575		C_fortuita'	P_phenoliruptrix	0.16643	0.1913
P_aspalathi	C_megalochromosomata	0.085	0.0886651		C_humi	B_oklahomensis	0.13702	0.15291		C_fortuita'	C_zhejiangensis	0.06835	0.07238
P_bannensis	C_megalochromosomata	0.095	0.101007		C_humi	B_mallei	0.1388	0.15513		C_fortuita'	P_terricola	0.16545	0.19001
P_bryophila	C_megalochromosomata	0.083	0.0874368		C_humi	B_gladioli	0.15258	0.17299		C_fortuita'	C_terrestris	0.13415	0.14982
P_caballeronis	C_megalochromosomata	0.091	0.0954469		C_humi	B_pseudomallei	0.13857	0.15484		C_fortuita'	C_temeraria'	0.06858	0.07261
P_caledonica	C_megalochromosomata	0.083	0.0874109		C_humi	B_glumae	0.15036	0.16988		C_fortuita'	P_graminis	0.16176	0.18475
C_calidae'	C_megalochromosomata	0.022	0.0220031		C_humi	B_latens	0.14137	0.15833		C_fortuita'	C_hypogeia'	0.09123	0.09835
P_caribensis	C_megalochromosomata	0.082	0.0861286		C_humi	B_diffusa	0.14054	0.15733		C_fortuita'	C_arationis'	0.13177	0.14673
C_catudaia'	C_megalochromosomata	0.03	0.0308025		C_humi	B_contaminans	0.14211	0.15924		C_fortuita'	C_calidae'	0.08142	0.08709
B_cenocepacia	C_megalochromosomata	0.098	0.104172		C_humi	B_lata	0.14136	0.15828		C_fortuita'	C_peredens'	0.09271	0.10001
B_cepacia	C_megalochromosomata	0.099	0.10462		C_humi	P_caballeronis	0.13205	0.14677		C_fortuita'	P_phytofirmans	0.16643	0.19131
C_choica	C_megalochromosomata	0.056	0.0576743		C_humi	B_territorii	0.14029	0.15701		C_fortuita'	P_phenazinium	0.17209	0.19922
C_consitans'	C_megalochromosomata	0.043	0.0438702		C_humi	B_plantarii	0.14779	0.16654		C_fortuita'	C_choica	0.1353	0.15139
B_contaminans	C_megalochromosomata	0.101	0.10747		C_humi	B_cepacia	0.14024	0.15693		C_fortuita'	P_ginsengiterrae	0.16772	0.19318
C_cordobensis	C_megalochromosomata	0.024	0.0238243		C_humi	B_dolosa	0.13833	0.15448		C_fortuita'	P_xenovorans	0.167	0.19214
P_diazotrophica	C_megalochromosomata	0.082	0.0855526		C_humi	B_pyrrocinia	0.13986	0.15646		C_fortuita'	P_kururiensis	0.17131	0.19815
B_diffusa	C_megalochromosomata	0.097	0.103074		C_humi	B_stabilis	0.13988	0.15649		C_fortuita'	C_telluris	0.1279	0.14203
P_dilworthii	C_megalochromosomata	0.084	0.0882871		C_humi	B_ambifaria	0.14052	0.15728		C_fortuita'	P_sartisoli	0.16337	0.18747
B_dolosa	C_megalochromosomata	0.097	0.102489		C_humi	Cu_metallidurans	0.21931	0.2635		C_fortuita'	C_glathei	0.13403	0.14963
P_ferrariae	C_megalochromosomata	0.094	0.0996976		C_humi	B_multivorans	0.13766	0.15371		C_fortuita'	P_terrae	0.16129	0.18467
C_fortuita'	C_megalochromosomata	0.021	0.0206313		C_humi	B_vietnamiensis	0.13791	0.15397		C_fortuita'	P_hospita	0.16193	0.18551
P_fungorum	C_megalochromosomata	0.085	0.0886469		C_humi	B_seminalis	0.13897	0.15536		C_fortuita'	P_mimosarum	0.16655	0.19167
P_ginsengisoli	C_megalochromosomata	0.084	0.0878791		C_humi	B_cenocepacia	0.13859	0.15486		C_fortuita'	P_caribensis	0.16133	0.18476
P_ginsengiterrae	C_megalochromosomata	0.084	0.0884644		C_humi	B_ubonensis	0.13802	0.15416		C_fortuita'	P_sacchari	0.16876	0.19439
B_gladioli	C_megalochromosomata	0.107	0.113695		C_humi	B_anthina	0.1373	0.15325		C_fortuita'	P_diazotrophica	0.15758	0.1797
C_glathei	C_megalochromosomata	0.055	0.0565465		C_humi	B_stagnalis	0.1372	0.15314		C_fortuita'	P_nodosa	0.16659	0.19165
C_glebae'	C_megalochromosomata	0.029	0.0295531		C_humi	B_pseudomultivorans	0.13778	0.15393		C_fortuita'	P_heleia	0.16716	0.19241
B_glumae	C_megalochromosomata	0.107	0.113612		C_humi	Cu_necator	0.21352	0.25573		C_fortuita'	P_sprentiae	0.1652	0.18977
P_graminis	C_megalochromosomata	0.082	0.086412		C_humi	Cu_nantongensis	0.21139	0.25269		C_fortuita'	P_ginsengisoli	0.16095	0.18407
C_grimmiae	C_megalochromosomata	0.041	0.0411972		C_humi	Ra_solanacearum	0.21339	0.25537		C_fortuita'	P_acidipaludis'	0.16461	0.18913
P_heleia	C_megalochromosomata	0.092	0.0974458		C_humi	Ra_mannitolytica	0.213	0.25464		C_fortuita'	B_mallei	0.16292	0.18647
P_hospita	C_megalochromosomata	0.084	0.087891		C_terrestris	C_arvi'	0.1107	0.12096		C_fortuita'	P_bannensis	0.16717	0.19225
C_humi	C_megalochromosomata	0.056	0.057328		C_terrestris	P_dilworthii	0.13895	0.15547		C_fortuita'	B_thailandensis	0.16344	0.18714
C_hypogeia'	C_megalochromosomata	0.024	0.0237365		C_terrestris	C_petereochthonis'	0.11284	0.12342		C_fortuita'	P_oxyphila	0.1659	0.19081
C_jiangsuensis	C_megalochromosomata	0.013	0.0126458		C_terrestris	C_zhejiangensis	0.10708	0.11661		C_fortuita'	P_tuberum	0.16065	0.1837
P_kirstenboschensis	C_megalochromosomata	0.084	0.0877686		C_terrestris	P_kirstenboschensis	0.13833	0.15467		C_fortuita'	B_oklahomensis	0.16089	0.18381
P_kururiensis	C_megalochromosomata	0.088	0.0920336		C_terrestris	C_jiangsuensis	0.10611	0.11548		C_fortuita'	B_pseudomallei	0.16286	0.18641
B_lata	C_megalochromosomata	0.1	0.105932		C_terrestris	C_consitans'	0.10693	0.11647		C_fortuita'	P_ferrariae	0.16344	0.18764
B_latens	C_megalochromosomata	0.097	0.10326		C_terrestris	C_megalochromosomata	0.10586	0.11521		C_fortuita'	P_monticola	0.16038	0.1835
B_mallei	C_megalochromosomata	0.1	0.106043		C_terrestris	C_choica	0.07052	0.07466		C_fortuita'	P_tropica	0.16079	0.18384
P_acidipaludis'	P_mimosarum	0.04	0.0404181		C_terrestris	P_fungorum	0.13892	0.1555		C_fortuita'	B_latens	0.16729	0.19235
B_ambifaria	P_mimosarum	0.093	0.0981851		C_terrestris	C_cordobensis	0.10869	0.11856		C_fortuita'	B_glumae	0.18004	0.20964
Ro_andropogonis	P_mimosarum	0.176	0.199857		C_terrestris	C_arationis'	0.0757	0.08042		C_fortuita'	P_caballeronis	0.15474	0.17591
B_anthina	P_mimosarum	0.091	0.0960165		C_terrestris	C_pedi'	0.10678	0.11624		C_fortuita'	B_diffusa	0.16544	0.18992
C_arationis'	P_mimosarum	0.099	0.105553		C_terrestris	C_grimmiae	0.10955	0.11967		C_fortuita'	B_dolosa	0.16421	0.18818
C_arvi'	P_mimosarum	0.098	0.104278		C_terrestris	C_hypogeia'	0.11009	0.12023		C_fortuita'	B_territorii	0.1649	0.18922
P_aspalathi	P_mimosarum	0.077	0.079936		C_terrestris	C_peredens'	0.1079	0.11759		C_fortuita'	Ra_pickettii	0.2489	0.30932
P_bannensis	P_mimosarum	0.037	0.0374255		C_terrestris	C_temeraria'	0.10683	0.11634		C_fortuita'	B_contaminans	0.16795	0.19326
P_bryophila	P_mimosarum	0.075	0.0781792		C_terrestris	P_aspalathi	0.13661	0.15256		C_fortuita'	B_plantarii	0.17555	0.20349
P_caballeronis	P_mimosarum	0.056	0.0573984		C_terrestris	P_phymatum	0.13559	0.15124		C_fortuita'	B_gladioli	0.18177	0.2127
P_caledonica	P_mimosarum	0.075	0.0780545		C_terrestris	C_telluris	0.07351	0.07799		C_fortuita'	B_lata	0.16661	0.19141
C_calidae'	P_mimosarum	0.093	0.0984473		C_terrestris	P_phenoliruptrix	0.13471	0.15018		C_fortuita'	B_multivorans	0.16308	0.18668
P_caribensis	P_mimosarum	0.074	0.0772499		C_terrestris	C_glathei	0.08154	0.08705		C_fortuita'	B_pyrrocinia	0.16547	0.18995
C_catudaia'	P_mimosarum	0.099	0.105607		C_terrestris	P_phytofirmans	0.13488	0.15039		C_fortuita'	B_ambifaria	0.1638	0.18771
B_cenocepacia	P_mimosarum	0.091	0.0960218		C_terrestris	C_calidae'	0.10637	0.11579		C_fortuita'	B_stabilis	0.16576	0.19031
B_cepacia	P_mimosarum	0.092	0.0972864		C_terrestris	P_phenazinium	0.13879	0.1554		C_fortuita'	B_cepacia	0.166	0.1908
C_choica	P_mimosarum	0.096	0.101027		C_terrestris	P_kururiensis	0.14013	0.15697		C_fortuita'	B_ubonensis	0.16296	0.18667
C_consitans'	P_mimosarum	0.099	0.104868		C_terrestris	P_terricola	0.1343	0.14967		C_fortuita'	B_seminalis	0.16353	0.18746
B_contaminans	P_mimosarum	0.093	0.0983392		C_terrestris	P_graminis	0.13064	0.14498		C_fortuita'	B_vietnamiensis	0.16361	0.18749
C_cordobensis	P_mimosarum	0.094	0.0990014		C_terrestris	P_ginsengiterrae	0.13599	0.15181		C_fortuita'	B_anthina	0.1614	0.18453
P_diazotrophica	P_mimosarum	0.074	0.0769636		C_terrestris	P_xenovorans	0.13467	0.15011		C_fortuita'	B_stagnalis	0.16034	0.18318
B_diffusa	P_mimosarum	0.091	0.0956295		C_terrestris	P_hospita	0.13157	0.1462		C_fortuita'	Ra_mannitolytica	0.24236	0.29963
P_dilworthii	P_mimosarum	0.076	0.0794443		C_terrestris	P_nodosa	0.141	0.15787		C_fortuita'	B_cenocepacia	0.16212	0.1855
B_dolosa	P_mimosarum	0.089	0.0942053		C_terrestris	P_sacchari	0.14335	0.16087		C_fortuita'	B_pseudomultivorans	0.16281	0.18664
P_ferrariae	P_mimosarum	0.041	0.0414095		C_terrestris	P_sartisoli	0.13074	0.14526		C_fortuita'	Ra_solanacearum	0.24269	0.30064
C_fortuita'	P_mimosarum	0.093	0.0979418		C_terrestris	P_terrae	0.13168	0.14637		C_fortuita'	Cu_necator	0.24158	0.29936
P_fungorum	P_mimosarum	0.076	0.0795145		C_terrestris	P_sprentiae	0.13482	0.15024		C_fortuita'	Cu_nantongensis	0.23853	0.29476
P_ginsengisoli	P_mimosarum	0.076	0.0794697		C_terrestris	P_heleia	0.14134	0.15833		C_glathei	P_terrae	0.15773	0.18003
P_ginsengiterrae	P_mimosarum	0.077	0.0800052		C_terrestris	P_mimosarum	0.14113	0.15809		C_glathei	P_hospita	0.15711	0.17913
B_gladioli	P_mimosarum	0.098	0.103966		C_terrestris	P_caribensis	0.13236	0.14722		C_glathei	P_mimosarum	0.16267	0.18642
C_glathei	P_mimosarum	0.094	0.0991061		C_terrestris	P_ginsengisoli	0.13216	0.147		C_glathei	P_caribensis	0.15899	0.1816
C_glebae'	P_mimosarum	0.1	0.106209		C_terrestris	P_tuberum	0.13233	0.14711		C_glathei	P_sacchari	0.16477	0.18896
B_glumae	P_mimosarum	0.099	0.104945		C_terrestris	P_diazotrophica	0.1297	0.14384		C_glathei	P_diazotrophica	0.15159	0.1717
P_graminis	P_mimosarum	0.074	0.0775457		C_terrestris	P_tropica	0.13964	0.15617		C_glathei	P_nodosa	0.16195	0.18519
C_grimmiae	P_mimosarum	0.095	0.100656		C_terrestris	P_acidipaludis'	0.14146	0.15859		C_glathei	P_heleia	0.16203	0.18537
P_heleia	P_mimosarum	0.019	0.0189116		C_terrestris	P_oxyphila	0.14108	0.1581		C_glathei	P_sprentiae	0.15788	0.18026
P_hospita	P_mimosarum	0.076	0.0796291		C_terrestris	P_bannensis	0.14364	0.16118		C_glathei	P_ginsengisoli	0.15607	0.17792
C_humi	P_mimosarum	0.096	0.101547		C_terrestris	P_monticola	0.13076	0.14522		C_glathei	P_acidipaludis'	0.16016	0.18329
C_hypogeia'	P_mimosarum	0.093	0.0986169		C_terrestris	P_ferrariae	0.14026	0.15711		C_glathei	B_mallei	0.15591	0.17746
C_jiangsuensis	P_mimosarum	0.094	0.099172		C_terrestris	B_thailandensis	0.13861	0.15482		C_glathei	P_bannensis	0.16389	0.18783
P_kirstenboschensis	P_mimosarum	0.075	0.0781425		C_terrestris	B_oklahomensis	0.13591	0.15147		C_glathei	B_thailandensis	0.1556	0.17697
P_kururiensis	P_mimosarum	0.071	0.0739675		C_terrestris	B_mallei	0.13784	0.15387		C_glathei	P_oxyphila	0.16069	0.18377
B_lata	P_mimosarum	0.093	0.0979645		C_terrestris	B_gladioli	0.15244	0.17282		C_glathei	P_tuberum	0.15548	0.17706
B_latens	P_mimosarum	0.091	0.0960034		C_terrestris	B_pseudomallei	0.13756	0.15351		C_glathei	B_oklahomensis	0.15445	0.17545
B_mallei	P_mimosarum	0.093	0.0977413		C_terrestris	B_glumae	0.14974	0.16907		C_glathei	B_pseudomallei	0.15559	0.17706
C_megalochromosomata	P_mimosarum	0.094	0.0988813		C_terrestris	B_latens	0.1409	0.15772		C_glathei	P_ferrariae	0.15781	0.18027
P_acidipaludis'	P_monticola	0.079	0.0821724		C_terrestris	B_diffusa	0.13957	0.15607		C_glathei	P_monticola	0.15374	0.17483
B_ambifaria	P_monticola	0.087	0.0908247		C_terrestris	B_contaminans	0.14136	0.15827		C_glathei	P_tropica	0.15881	0.18115
Ro_andropogonis	P_monticola	0.175	0.198095		C_terrestris	B_lata	0.14095	0.15776		C_glathei	B_latens	0.16185	0.1852
B_anthina	P_monticola	0.085	0.0891221		C_terrestris	P_caballeronis	0.1312	0.14568		C_glathei	B_glumae	0.1705	0.19699
C_arationis'	P_monticola	0.087	0.0912449		C_terrestris	B_territorii	0.13901	0.15534		C_glathei	P_caballeronis	0.1478	0.16714
C_arvi'	P_monticola	0.09	0.0954213		C_terrestris	B_plantarii	0.14732	0.16592		C_glathei	B_diffusa	0.15934	0.18189
P_aspalathi	P_monticola	0.037	0.0370126		C_terrestris	B_cepacia	0.13964	0.15616		C_glathei	B_dolosa	0.15831	0.18048
P_bannensis	P_monticola	0.079	0.0822983		C_terrestris	B_dolosa	0.13713	0.15298		C_glathei	B_territorii	0.159	0.18142
P_bryophila	P_monticola	0.035	0.0348218		C_terrestris	B_pyrrocinia	0.13954	0.15605		C_glathei	Ra_pickettii	0.24393	0.30185
P_caballeronis	P_monticola	0.073	0.0758824		C_terrestris	B_stabilis	0.13949	0.15599		C_glathei	B_contaminans	0.16308	0.18668
P_caledonica	P_monticola	0.035	0.0348671		C_terrestris	B_ambifaria	0.13929	0.15571		C_glathei	B_plantarii	0.16498	0.18958
C_calidae'	P_monticola	0.085	0.0893514		C_terrestris	Cu_metallidurans	0.219	0.26299		C_glathei	B_gladioli	0.17015	0.19684
P_caribensis	P_monticola	0.059	0.060937		C_terrestris	B_multivorans	0.13717	0.15305		C_glathei	B_lata	0.16227	0.18557
C_catudaia'	P_monticola	0.092	0.0971885		C_terrestris	B_vietnamiensis	0.13691	0.1527		C_glathei	B_multivorans	0.15858	0.18092
B_cenocepacia	P_monticola	0.085	0.0896563		C_terrestris	B_seminalis	0.13814	0.1543		C_glathei	B_pyrrocinia	0.15847	0.18068
B_cepacia	P_monticola	0.086	0.090171		C_terrestris	B_cenocepacia	0.13809	0.15423		C_glathei	B_ambifaria	0.15957	0.18218
C_choica	P_monticola	0.084	0.087909		C_terrestris	B_ubonensis	0.13698	0.15283		C_glathei	B_stabilis	0.15822	0.18036
C_consitans'	P_monticola	0.088	0.0924796		C_terrestris	B_anthina	0.13639	0.15209		C_glathei	B_cepacia	0.15991	0.18266
B_contaminans	P_monticola	0.087	0.0917253		C_terrestris	B_stagnalis	0.13643	0.15214		C_glathei	B_ubonensis	0.15473	0.17594
C_cordobensis	P_monticola	0.086	0.0902395		C_terrestris	B_pseudomultivorans	0.13678	0.15266		C_glathei	B_seminalis	0.1571	0.17893
P_diazotrophica	P_monticola	0.061	0.062564		C_terrestris	Cu_necator	0.21352	0.2557		C_glathei	B_vietnamiensis	0.15672	0.17844
B_diffusa	P_monticola	0.085	0.0886358		C_terrestris	Cu_nantongensis	0.21075	0.25172		C_glathei	B_anthina	0.15611	0.1777
P_dilworthii	P_monticola	0.035	0.0351999		C_terrestris	Ra_solanacearum	0.2129	0.25457		C_glathei	B_stagnalis	0.15341	0.17415
B_dolosa	P_monticola	0.084	0.0885039		C_terrestris	Ra_mannitolytica	0.21238	0.25371		C_glathei	Ra_mannitolytica	0.23588	0.29022
P_ferrariae	P_monticola	0.08	0.0834021		C_arvi'	P_dilworthii	0.14299	0.16053		C_glathei	B_cenocepacia	0.15687	0.17868
C_fortuita'	P_monticola	0.086	0.0901381		C_arvi'	C_petereochthonis'	0.07409	0.07858		C_glathei	B_pseudomultivorans	0.15527	0.17677
P_fungorum	P_monticola	0.037	0.0374087		C_arvi'	C_zhejiangensis	0.06416	0.06755		C_glathei	Ra_solanacearum	0.23236	0.28532
P_ginsengisoli	P_monticola	0.03	0.030319		C_arvi'	P_kirstenboschensis	0.14236	0.15973		C_glathei	Cu_necator	0.22946	0.28088
P_ginsengiterrae	P_monticola	0.036	0.0359842		C_arvi'	C_jiangsuensis	0.06412	0.06754		C_glathei	Cu_nantongensis	0.22679	0.27713
B_gladioli	P_monticola	0.094	0.0992602		C_arvi'	C_consitans'	0.08314	0.08887		C_glebae'	P_bryophila	0.17679	0.2051
C_glathei	P_monticola	0.082	0.0855922		C_arvi'	C_megalochromosomata	0.06398	0.0674		C_glebae'	C_arvi'	0.0873	0.09394
C_glebae'	P_monticola	0.092	0.0975697		C_arvi'	C_choica	0.1096	0.1197		C_glebae'	P_fungorum	0.17694	0.20544
B_glumae	P_monticola	0.095	0.100019		C_arvi'	P_fungorum	0.14336	0.16112		C_glebae'	C_fortuita'	0.08059	0.08624
P_graminis	P_monticola	0.035	0.0348468		C_arvi'	C_cordobensis	0.05071	0.05284		C_glebae'	C_petereochthonis'	0.09787	0.10606
C_grimmiae	P_monticola	0.084	0.0876855		C_arvi'	C_arationis'	0.10523	0.11442		C_glebae'	C_grimmiae	0.11656	0.12844
P_heleia	P_monticola	0.076	0.0793943		C_arvi'	C_pedi'	0.06253	0.06575		C_glebae'	C_humi	0.13974	0.1568
P_hospita	P_monticola	0.061	0.0627677		C_arvi'	C_grimmiae	0.08944	0.09614		C_glebae'	C_cordobensis	0.08972	0.09666
C_humi	P_monticola	0.084	0.0876005		C_arvi'	C_hypogeia'	0.07119	0.07541		C_glebae'	C_megalochromosomata	0.08033	0.08597
C_hypogeia'	P_monticola	0.085	0.0897175		C_arvi'	C_peredens'	0.0706	0.07475		C_glebae'	C_jiangsuensis	0.08101	0.08674
C_jiangsuensis	P_monticola	0.086	0.0904458		C_arvi'	C_temeraria'	0.0632	0.06649		C_glebae'	P_aspalathi	0.17443	0.20188
P_kirstenboschensis	P_monticola	0.034	0.0347172		C_arvi'	P_aspalathi	0.1419	0.15925		C_glebae'	C_consitans'	0.10902	0.11929
P_kururiensis	P_monticola	0.07	0.0729617		C_arvi'	P_phymatum	0.13682	0.15281		C_glebae'	P_phymatum	0.16929	0.19526
B_lata	P_monticola	0.087	0.0907772		C_arvi'	C_telluris	0.10529	0.11451		C_glebae'	C_pedi'	0.08078	0.08637
B_latens	P_monticola	0.084	0.0884096		C_arvi'	P_phenoliruptrix	0.13874	0.15525		C_glebae'	P_phenoliruptrix	0.16922	0.19502
B_mallei	P_monticola	0.088	0.0926322		C_arvi'	C_glathei	0.10881	0.11882		C_glebae'	C_zhejiangensis	0.06918	0.07315
C_megalochromosomata	P_monticola	0.086	0.0899369		C_arvi'	P_phytofirmans	0.13978	0.15653		C_glebae'	P_terricola	0.16761	0.19286
P_mimosarum	P_monticola	0.077	0.0800921		C_arvi'	C_calidae'	0.06037	0.06338		C_glebae'	C_terrestris	0.13738	0.15373
P_acidipaludis'	B_multivorans	0.089	0.0939818		C_arvi'	P_phenazinium	0.14227	0.15984		C_glebae'	C_temeraria'	0.06907	0.07316
B_ambifaria	B_multivorans	0.026	0.0265591		C_arvi'	P_kururiensis	0.14161	0.15891		C_glebae'	P_graminis	0.16512	0.18925
Ro_andropogonis	B_multivorans	0.177	0.200373		C_arvi'	P_terricola	0.13896	0.15554		C_glebae'	C_hypogeia'	0.09341	0.10091
B_anthina	B_multivorans	0.023	0.0230724		C_arvi'	P_graminis	0.13438	0.14964		C_glebae'	C_arationis'	0.13132	0.14624
C_arationis'	B_multivorans	0.099	0.105372		C_arvi'	P_ginsengiterrae	0.13961	0.15635		C_glebae'	C_calidae'	0.08196	0.08765
C_arvi'	B_multivorans	0.101	0.10707		C_arvi'	P_xenovorans	0.13914	0.15571		C_glebae'	C_peredens'	0.09241	0.09978
P_aspalathi	B_multivorans	0.085	0.0891456		C_arvi'	P_hospita	0.1327	0.14765		C_glebae'	P_phytofirmans	0.16808	0.19341
P_bannensis	B_multivorans	0.091	0.0961451		C_arvi'	P_nodosa	0.14002	0.15676		C_glebae'	P_phenazinium	0.17393	0.20164
P_bryophila	B_multivorans	0.084	0.0880267		C_arvi'	P_sacchari	0.14208	0.15936		C_glebae'	C_choica	0.13712	0.15345
P_caballeronis	B_multivorans	0.087	0.0908106		C_arvi'	P_sartisoli	0.13586	0.15166		C_glebae'	P_ginsengiterrae	0.17025	0.1964
P_caledonica	B_multivorans	0.084	0.0880093		C_arvi'	P_terrae	0.13234	0.14722		C_glebae'	P_xenovorans	0.16807	0.19344
C_calidae'	B_multivorans	0.095	0.100044		C_arvi'	P_sprentiae	0.13871	0.15514		C_glebae'	P_kururiensis	0.17305	0.20021
P_caribensis	B_multivorans	0.083	0.0867676		C_arvi'	P_heleia	0.14038	0.15723		C_glebae'	C_telluris	0.13135	0.14633
C_catudaia'	B_multivorans	0.101	0.10794		C_arvi'	P_mimosarum	0.14011	0.15691		C_glebae'	P_sartisoli	0.16565	0.19036
B_cenocepacia	B_multivorans	0.023	0.0235912		C_arvi'	P_caribensis	0.13293	0.14799		C_glebae'	C_glathei	0.13771	0.1542
B_cepacia	B_multivorans	0.025	0.0252713		C_arvi'	P_ginsengisoli	0.13665	0.15261		C_glebae'	P_terrae	0.16764	0.19305
C_choica	B_multivorans	0.098	0.103304		C_arvi'	P_tuberum	0.13513	0.15062		C_glebae'	P_hospita	0.16691	0.19198
C_consitans'	B_multivorans	0.099	0.105837		C_arvi'	P_diazotrophica	0.13039	0.14471		C_glebae'	P_mimosarum	0.16832	0.19394
B_contaminans	B_multivorans	0.029	0.0288474		C_arvi'	P_tropica	0.13712	0.15309		C_glebae'	P_caribensis	0.16768	0.19317
C_cordobensis	B_multivorans	0.096	0.101561		C_arvi'	P_acidipaludis'	0.14004	0.15682		C_glebae'	P_sacchari	0.16844	0.19382
P_diazotrophica	B_multivorans	0.083	0.0864223		C_arvi'	P_oxyphila	0.13875	0.15526		C_glebae'	P_diazotrophica	0.16042	0.18325
B_diffusa	B_multivorans	0.023	0.0227028		C_arvi'	P_bannensis	0.14203	0.15926		C_glebae'	P_nodosa	0.16783	0.19322
P_dilworthii	B_multivorans	0.084	0.0886663		C_arvi'	P_monticola	0.13365	0.14877		C_glebae'	P_heleia	0.16908	0.19481
B_dolosa	B_multivorans	0.018	0.0183744		C_arvi'	P_ferrariae	0.139	0.15558		C_glebae'	P_sprentiae	0.16815	0.1936
P_ferrariae	B_multivorans	0.089	0.0940019		C_arvi'	B_thailandensis	0.13897	0.15527		C_glebae'	P_ginsengisoli	0.16359	0.18741
C_fortuita'	B_multivorans	0.095	0.100554		C_arvi'	B_oklahomensis	0.13792	0.15401		C_glebae'	P_acidipaludis'	0.16714	0.19234
P_fungorum	B_multivorans	0.085	0.089153		C_arvi'	B_mallei	0.13808	0.15418		C_glebae'	B_mallei	0.16707	0.19201
P_ginsengisoli	B_multivorans	0.084	0.0876037		C_arvi'	B_gladioli	0.15391	0.17481		C_glebae'	P_bannensis	0.17105	0.1974
P_ginsengiterrae	B_multivorans	0.085	0.0893139		C_arvi'	B_pseudomallei	0.13794	0.15401		C_glebae'	B_thailandensis	0.16778	0.19288
B_gladioli	B_multivorans	0.062	0.0642155		C_arvi'	B_glumae	0.15092	0.17063		C_glebae'	P_oxyphila	0.16588	0.19079
C_glathei	B_multivorans	0.095	0.100473		C_arvi'	B_latens	0.14285	0.16022		C_glebae'	P_tuberum	0.1643	0.18842
C_glebae'	B_multivorans	0.102	0.109133		C_arvi'	B_diffusa	0.14186	0.15899		C_glebae'	B_oklahomensis	0.16441	0.1884
B_glumae	B_multivorans	0.063	0.0644461		C_arvi'	B_contaminans	0.14384	0.16144		C_glebae'	B_pseudomallei	0.16694	0.19184
P_graminis	B_multivorans	0.084	0.0879768		C_arvi'	B_lata	0.14274	0.16005		C_glebae'	P_ferrariae	0.1649	0.18943
C_grimmiae	B_multivorans	0.096	0.10139		C_arvi'	P_caballeronis	0.13229	0.14708		C_glebae'	P_monticola	0.16495	0.18946
P_heleia	B_multivorans	0.088	0.0926868		C_arvi'	B_territorii	0.1407	0.15751		C_glebae'	P_tropica	0.16427	0.18838
P_hospita	B_multivorans	0.085	0.0892678		C_arvi'	B_plantarii	0.14793	0.16678		C_glebae'	B_latens	0.17073	0.19687
C_humi	B_multivorans	0.098	0.103847		C_arvi'	B_cepacia	0.1416	0.15863		C_glebae'	B_glumae	0.18194	0.21235
C_hypogeia'	B_multivorans	0.095	0.100923		C_arvi'	B_dolosa	0.13799	0.15406		C_glebae'	P_caballeronis	0.15861	0.18096
C_jiangsuensis	B_multivorans	0.096	0.10159		C_arvi'	B_pyrrocinia	0.14167	0.15875		C_glebae'	B_diffusa	0.1697	0.19559
P_kirstenboschensis	B_multivorans	0.085	0.0887966		C_arvi'	B_stabilis	0.14188	0.15901		C_glebae'	B_dolosa	0.16962	0.19533
P_kururiensis	B_multivorans	0.082	0.0859214		C_arvi'	B_ambifaria	0.14152	0.15855		C_glebae'	B_territorii	0.16912	0.1948
B_lata	B_multivorans	0.027	0.0271681		C_arvi'	Cu_metallidurans	0.21819	0.26182		C_glebae'	Ra_pickettii	0.24902	0.30924
B_latens	B_multivorans	0.022	0.0223064		C_arvi'	B_multivorans	0.13826	0.15441		C_glebae'	B_contaminans	0.17221	0.19894
B_mallei	B_multivorans	0.048	0.0493377		C_arvi'	B_vietnamiensis	0.13897	0.15532		C_glebae'	B_plantarii	0.17725	0.20592
C_megalochromosomata	B_multivorans	0.096	0.101635		C_arvi'	B_seminalis	0.14042	0.15721		C_glebae'	B_gladioli	0.18272	0.21392
P_mimosarum	B_multivorans	0.088	0.0931113		C_arvi'	B_cenocepacia	0.14011	0.15679		C_glebae'	B_lata	0.17087	0.19709
P_monticola	B_multivorans	0.083	0.0869192		C_arvi'	B_ubonensis	0.13729	0.15322		C_glebae'	B_multivorans	0.16681	0.19161
P_acidipaludis'	P_nodosa	0.04	0.0409039		C_arvi'	B_anthina	0.13843	0.15464		C_glebae'	B_pyrrocinia	0.16772	0.19288
B_ambifaria	P_nodosa	0.094	0.0994409		C_arvi'	B_stagnalis	0.1381	0.15425		C_glebae'	B_ambifaria	0.16794	0.19313
Ro_andropogonis	P_nodosa	0.178	0.201978		C_arvi'	B_pseudomultivorans	0.13809	0.15429		C_glebae'	B_stabilis	0.1678	0.19295
B_anthina	P_nodosa	0.092	0.0971342		C_arvi'	Cu_necator	0.2128	0.25459		C_glebae'	B_cepacia	0.16852	0.19401
C_arationis'	P_nodosa	0.1	0.106253		C_arvi'	Cu_nantongensis	0.20995	0.25049		C_glebae'	B_ubonensis	0.16539	0.18983
C_arvi'	P_nodosa	0.098	0.10389		C_arvi'	Ra_solanacearum	0.2128	0.25442		C_glebae'	B_seminalis	0.16847	0.19397
P_aspalathi	P_nodosa	0.077	0.0799169		C_arvi'	Ra_mannitolytica	0.21152	0.2523		C_glebae'	B_vietnamiensis	0.16772	0.19284
P_bannensis	P_nodosa	0.036	0.0364724		P_dilworthii	C_petereochthonis'	0.14614	0.16442		C_glebae'	B_anthina	0.16544	0.18983
P_bryophila	P_nodosa	0.075	0.078352		P_dilworthii	C_zhejiangensis	0.14129	0.15837		C_glebae'	B_stagnalis	0.16342	0.1873
P_caballeronis	P_nodosa	0.057	0.058243		P_dilworthii	P_kirstenboschensis	0.05212	0.05446		C_glebae'	Ra_mannitolytica	0.24244	0.29954
P_caledonica	P_nodosa	0.075	0.0785652		P_dilworthii	C_jiangsuensis	0.14168	0.15889		C_glebae'	B_cenocepacia	0.16711	0.19216
C_calidae'	P_nodosa	0.093	0.0981999		P_dilworthii	C_consitans'	0.13999	0.1567		C_glebae'	B_pseudomultivorans	0.16562	0.19028
P_caribensis	P_nodosa	0.074	0.0774452		P_dilworthii	C_megalochromosomata	0.14047	0.15738		C_glebae'	Ra_solanacearum	0.24018	0.29618
C_catudaia'	P_nodosa	0.099	0.105232		P_dilworthii	C_choica	0.13675	0.15275		C_glebae'	Cu_necator	0.2418	0.2993
B_cenocepacia	P_nodosa	0.092	0.0969666		P_dilworthii	P_fungorum	0.08476	0.09114		C_glebae'	Cu_nantongensis	0.23863	0.29443
B_cepacia	P_nodosa	0.092	0.0975747		P_dilworthii	C_cordobensis	0.14154	0.15867		C_grimmiae	C_humi	0.13972	0.15695
C_choica	P_nodosa	0.097	0.102217		P_dilworthii	C_arationis'	0.13826	0.15454		C_grimmiae	C_cordobensis	0.11242	0.12341
C_consitans'	P_nodosa	0.098	0.104299		P_dilworthii	C_pedi'	0.14047	0.15736		C_grimmiae	C_megalochromosomata	0.10944	0.1198
B_contaminans	P_nodosa	0.093	0.0987157		P_dilworthii	C_grimmiae	0.14113	0.15826		C_grimmiae	C_jiangsuensis	0.11039	0.12105
C_cordobensis	P_nodosa	0.094	0.0993104		P_dilworthii	C_hypogeia'	0.14306	0.16065		C_grimmiae	P_aspalathi	0.1729	0.20008
P_diazotrophica	P_nodosa	0.075	0.0775374		P_dilworthii	C_peredens'	0.14097	0.15792		C_grimmiae	C_consitans'	0.08106	0.08667
B_diffusa	P_nodosa	0.092	0.0966193		P_dilworthii	C_temeraria'	0.13972	0.15641		C_grimmiae	P_phymatum	0.16499	0.18957
P_dilworthii	P_nodosa	0.077	0.0803441		P_dilworthii	P_aspalathi	0.08211	0.08805		C_grimmiae	C_pedi'	0.11054	0.12097
B_dolosa	P_nodosa	0.091	0.0955878		P_dilworthii	P_phymatum	0.11902	0.13117		C_grimmiae	P_phenoliruptrix	0.16929	0.19534
P_ferrariae	P_nodosa	0.041	0.0420317		P_dilworthii	C_telluris	0.13564	0.15132		C_grimmiae	C_zhejiangensis	0.11113	0.12173
C_fortuita'	P_nodosa	0.093	0.0977821		P_dilworthii	P_phenoliruptrix	0.06937	0.07356		C_grimmiae	P_terricola	0.16745	0.19285
P_fungorum	P_nodosa	0.077	0.0801558		P_dilworthii	C_glathei	0.13709	0.1532		C_grimmiae	C_terrestris	0.13778	0.15439
P_ginsengisoli	P_nodosa	0.077	0.0805981		P_dilworthii	P_phytofirmans	0.07755	0.08282		C_grimmiae	C_temeraria'	0.10798	0.1181
P_ginsengiterrae	P_nodosa	0.077	0.0807365		P_dilworthii	C_calidae'	0.14005	0.15675		C_grimmiae	P_graminis	0.16325	0.18706
B_gladioli	P_nodosa	0.099	0.10492		P_dilworthii	P_phenazinium	0.10423	0.11377		C_grimmiae	C_hypogeia'	0.11382	0.12498
C_glathei	P_nodosa	0.095	0.100207		P_dilworthii	P_kururiensis	0.13197	0.14708		C_grimmiae	C_arationis'	0.13867	0.1556
C_glebae'	P_nodosa	0.099	0.105307		P_dilworthii	P_terricola	0.07852	0.08391		C_grimmiae	C_calidae'	0.10764	0.11766
B_glumae	P_nodosa	0.101	0.107119		P_dilworthii	P_graminis	0.06116	0.0644		C_grimmiae	C_peredens'	0.10959	0.11997
P_graminis	P_nodosa	0.075	0.0782314		P_dilworthii	P_ginsengiterrae	0.07853	0.08387		C_grimmiae	P_phytofirmans	0.16769	0.193
C_grimmiae	P_nodosa	0.095	0.100573		P_dilworthii	P_xenovorans	0.07751	0.08274		C_grimmiae	P_phenazinium	0.17357	0.20126
P_heleia	P_nodosa	0.013	0.0132725		P_dilworthii	P_hospita	0.11506	0.12639		C_grimmiae	C_choica	0.13912	0.15632
P_hospita	P_nodosa	0.076	0.0791121		P_dilworthii	P_nodosa	0.13184	0.14661		C_grimmiae	P_ginsengiterrae	0.16925	0.19525
C_humi	P_nodosa	0.097	0.102398		P_dilworthii	P_sacchari	0.13553	0.15134		C_grimmiae	P_xenovorans	0.16727	0.19244
C_hypogeia'	P_nodosa	0.093	0.0978467		P_dilworthii	P_sartisoli	0.10751	0.11748		C_grimmiae	P_kururiensis	0.17317	0.20079
C_jiangsuensis	P_nodosa	0.093	0.0985603		P_dilworthii	P_terrae	0.11524	0.12665		C_grimmiae	C_telluris	0.13184	0.14708
P_kirstenboschensis	P_nodosa	0.076	0.0788782		P_dilworthii	P_sprentiae	0.09413	0.10185		C_grimmiae	P_sartisoli	0.16643	0.1915
P_kururiensis	P_nodosa	0.073	0.0755951		P_dilworthii	P_heleia	0.13251	0.14751		C_grimmiae	C_glathei	0.13861	0.15572
B_lata	P_nodosa	0.092	0.0977031		P_dilworthii	P_mimosarum	0.13409	0.14952		C_grimmiae	P_terrae	0.16411	0.18843
B_latens	P_nodosa	0.092	0.0975544		P_dilworthii	P_caribensis	0.116	0.12758		C_grimmiae	P_hospita	0.16361	0.18777
B_mallei	P_nodosa	0.094	0.099884		P_dilworthii	P_ginsengisoli	0.07635	0.0814		C_grimmiae	P_mimosarum	0.17346	0.20096
C_megalochromosomata	P_nodosa	0.093	0.097911		P_dilworthii	P_tuberum	0.09076	0.09792		C_grimmiae	P_caribensis	0.16312	0.18719
P_mimosarum	P_nodosa	0.02	0.0196774		P_dilworthii	P_diazotrophica	0.11468	0.12597		C_grimmiae	P_sacchari	0.17357	0.20094
P_monticola	P_nodosa	0.077	0.0805071		P_dilworthii	P_tropica	0.13104	0.14563		C_grimmiae	P_diazotrophica	0.161	0.18412
B_multivorans	P_nodosa	0.09	0.0952079		P_dilworthii	P_acidipaludis'	0.13468	0.15034		C_grimmiae	P_nodosa	0.17122	0.19787
P_acidipaludis'	B_oklahomensis	0.092	0.0970755		P_dilworthii	P_oxyphila	0.1338	0.14919		C_grimmiae	P_heleia	0.17281	0.20001
B_ambifaria	B_oklahomensis	0.05	0.0512836		P_dilworthii	P_bannensis	0.1345	0.14999		C_grimmiae	P_sprentiae	0.16733	0.1928
Ro_andropogonis	B_oklahomensis	0.177	0.200027		P_dilworthii	P_monticola	0.08964	0.0966		C_grimmiae	P_ginsengisoli	0.16328	0.18714
B_anthina	B_oklahomensis	0.048	0.0489844		P_dilworthii	P_ferrariae	0.13321	0.14844		C_grimmiae	P_acidipaludis'	0.16958	0.19584
C_arationis'	B_oklahomensis	0.102	0.108628		P_dilworthii	B_thailandensis	0.13993	0.1567		C_grimmiae	B_mallei	0.16682	0.19177
C_arvi'	B_oklahomensis	0.103	0.109548		P_dilworthii	B_oklahomensis	0.13924	0.15583		C_grimmiae	P_bannensis	0.17172	0.19847
P_aspalathi	B_oklahomensis	0.088	0.0922051		P_dilworthii	B_mallei	0.14009	0.15693		C_grimmiae	B_thailandensis	0.16707	0.19204
P_bannensis	B_oklahomensis	0.096	0.10111		P_dilworthii	B_gladioli	0.149	0.16835		C_grimmiae	P_oxyphila	0.17106	0.19784
P_bryophila	B_oklahomensis	0.088	0.0920113		P_dilworthii	B_pseudomallei	0.1401	0.15695		C_grimmiae	P_tuberum	0.16294	0.18679
P_caballeronis	B_oklahomensis	0.089	0.0932864		P_dilworthii	B_glumae	0.148	0.16692		C_grimmiae	B_oklahomensis	0.16429	0.18846
P_caledonica	B_oklahomensis	0.087	0.0916388		P_dilworthii	B_latens	0.14009	0.15691		C_grimmiae	B_pseudomallei	0.16631	0.19108
C_calidae'	B_oklahomensis	0.097	0.102439		P_dilworthii	B_diffusa	0.13768	0.1539		C_grimmiae	P_ferrariae	0.17023	0.19683
P_caribensis	B_oklahomensis	0.087	0.0909821		P_dilworthii	B_contaminans	0.14013	0.15692		C_grimmiae	P_monticola	0.16425	0.18867
C_catudaia'	B_oklahomensis	0.104	0.1108		P_dilworthii	B_lata	0.13928	0.15587		C_grimmiae	P_tropica	0.165	0.18949
B_cenocepacia	B_oklahomensis	0.049	0.0500367		P_dilworthii	P_caballeronis	0.12552	0.1389		C_grimmiae	B_latens	0.17127	0.19769
B_cepacia	B_oklahomensis	0.05	0.0509753		P_dilworthii	B_territorii	0.13691	0.15291		C_grimmiae	B_glumae	0.18234	0.21293
C_choica	B_oklahomensis	0.099	0.104634		P_dilworthii	B_plantarii	0.14545	0.16364		C_grimmiae	P_caballeronis	0.1594	0.18214
C_consitans'	B_oklahomensis	0.102	0.108971		P_dilworthii	B_cepacia	0.13805	0.15434		C_grimmiae	B_diffusa	0.16914	0.19493
B_contaminans	B_oklahomensis	0.053	0.0539758		P_dilworthii	B_dolosa	0.13762	0.15379		C_grimmiae	B_dolosa	0.16819	0.19351
C_cordobensis	B_oklahomensis	0.098	0.104057		P_dilworthii	B_pyrrocinia	0.13855	0.15499		C_grimmiae	B_territorii	0.16883	0.19449
P_diazotrophica	B_oklahomensis	0.085	0.0890912		P_dilworthii	B_stabilis	0.13875	0.15524		C_grimmiae	Ra_pickettii	0.24621	0.30495
B_diffusa	B_oklahomensis	0.048	0.0493724		P_dilworthii	B_ambifaria	0.13847	0.15489		C_grimmiae	B_contaminans	0.17321	0.20035
P_dilworthii	B_oklahomensis	0.088	0.0925748		P_dilworthii	Cu_metallidurans	0.21871	0.26229		C_grimmiae	B_plantarii	0.17618	0.20446
B_dolosa	B_oklahomensis	0.048	0.0486771		P_dilworthii	B_multivorans	0.13772	0.15393		C_grimmiae	B_gladioli	0.18151	0.2122
P_ferrariae	B_oklahomensis	0.093	0.0984217		P_dilworthii	B_vietnamiensis	0.13716	0.1532		C_grimmiae	B_lata	0.17104	0.19743
C_fortuita'	B_oklahomensis	0.099	0.10526		P_dilworthii	B_seminalis	0.13759	0.15376		C_grimmiae	B_multivorans	0.16519	0.18956
P_fungorum	B_oklahomensis	0.087	0.0913086		P_dilworthii	B_cenocepacia	0.1376	0.15382		C_grimmiae	B_pyrrocinia	0.16937	0.1952
P_ginsengisoli	B_oklahomensis	0.087	0.0908959		P_dilworthii	B_ubonensis	0.1373	0.1534		C_grimmiae	B_ambifaria	0.16963	0.1957
P_ginsengiterrae	B_oklahomensis	0.088	0.0925223		P_dilworthii	B_anthina	0.13688	0.1529		C_grimmiae	B_stabilis	0.16939	0.19523
B_gladioli	B_oklahomensis	0.064	0.0657594		P_dilworthii	B_stagnalis	0.13643	0.15229		C_grimmiae	B_cepacia	0.17017	0.19636
C_glathei	B_oklahomensis	0.097	0.102732		P_dilworthii	B_pseudomultivorans	0.13598	0.15178		C_grimmiae	B_ubonensis	0.16621	0.19113
C_glebae'	B_oklahomensis	0.105	0.112103		P_dilworthii	Cu_necator	0.2147	0.25681		C_grimmiae	B_seminalis	0.1683	0.19388
B_glumae	B_oklahomensis	0.063	0.0649346		P_dilworthii	Cu_nantongensis	0.21345	0.25508		C_grimmiae	B_vietnamiensis	0.16549	0.19007
P_graminis	B_oklahomensis	0.087	0.0913435		P_dilworthii	Ra_solanacearum	0.21518	0.25738		C_grimmiae	B_anthina	0.16568	0.19036
C_grimmiae	B_oklahomensis	0.099	0.104561		P_dilworthii	Ra_mannitolytica	0.21384	0.25532		C_grimmiae	B_stagnalis	0.16496	0.18939
P_heleia	B_oklahomensis	0.092	0.0968515		C_petereochthonis'	C_zhejiangensis	0.07577	0.08044		C_grimmiae	Ra_mannitolytica	0.24133	0.29813
P_hospita	B_oklahomensis	0.088	0.0925137		C_petereochthonis'	P_kirstenboschensis	0.14551	0.16359		C_grimmiae	B_cenocepacia	0.16796	0.19347
C_humi	B_oklahomensis	0.1	0.106124		C_petereochthonis'	C_jiangsuensis	0.07293	0.07729		C_grimmiae	B_pseudomultivorans	0.16587	0.19088
C_hypogeia'	B_oklahomensis	0.098	0.10419		C_petereochthonis'	C_consitans'	0.08759	0.09387		C_grimmiae	Ra_solanacearum	0.23854	0.29391
C_jiangsuensis	B_oklahomensis	0.099	0.105205		C_petereochthonis'	C_megalochromosomata	0.07168	0.07587		C_grimmiae	Cu_necator	0.23903	0.29529
P_kirstenboschensis	B_oklahomensis	0.088	0.0925834		C_petereochthonis'	C_choica	0.11126	0.12156		C_grimmiae	Cu_nantongensis	0.23564	0.29014
P_kururiensis	B_oklahomensis	0.085	0.0885935		C_petereochthonis'	P_fungorum	0.14676	0.16528		C_humi	C_cordobensis	0.13453	0.15038
B_lata	B_oklahomensis	0.051	0.0523567		C_petereochthonis'	C_cordobensis	0.07623	0.08095		C_humi	C_megalochromosomata	0.13345	0.14904
B_latens	B_oklahomensis	0.049	0.0496492		C_petereochthonis'	C_arationis'	0.10614	0.11539		C_humi	C_jiangsuensis	0.13447	0.15032
B_mallei	B_oklahomensis	0.025	0.0248883		C_petereochthonis'	C_pedi'	0.07062	0.07467		C_humi	P_aspalathi	0.16593	0.19061
C_megalochromosomata	B_oklahomensis	0.099	0.104721		C_petereochthonis'	C_grimmiae	0.09291	0.10003		C_humi	C_consitans'	0.13549	0.15157
P_mimosarum	B_oklahomensis	0.093	0.0979363		C_petereochthonis'	C_hypogeia'	0.07639	0.08112		C_humi	P_phymatum	0.16411	0.18826
P_monticola	B_oklahomensis	0.089	0.0932016		C_petereochthonis'	C_peredens'	0.06687	0.07048		C_humi	C_pedi'	0.13597	0.15205
B_multivorans	B_oklahomensis	0.048	0.0483802		C_petereochthonis'	C_temeraria'	0.07418	0.07866		C_humi	P_phenoliruptrix	0.16319	0.18717
P_nodosa	B_oklahomensis	0.094	0.0994998		C_petereochthonis'	P_aspalathi	0.14591	0.16418		C_humi	C_zhejiangensis	0.13594	0.15206
P_acidipaludis'	P_oxyphila	0.04	0.0406583		C_petereochthonis'	P_phymatum	0.13975	0.15637		C_humi	P_terricola	0.16211	0.18562
B_ambifaria	P_oxyphila	0.093	0.0981187		C_petereochthonis'	C_telluris	0.10639	0.1157		C_humi	C_terrestris	0.0418	0.04335
Ro_andropogonis	P_oxyphila	0.177	0.200464		C_petereochthonis'	P_phenoliruptrix	0.14091	0.15787		C_humi	C_temeraria'	0.13457	0.1504
B_anthina	P_oxyphila	0.091	0.096087		C_petereochthonis'	C_glathei	0.1085	0.1183		C_humi	P_graminis	0.15837	0.18047
C_arationis'	P_oxyphila	0.098	0.104049		C_petereochthonis'	P_phytofirmans	0.1423	0.15955		C_humi	C_hypogeia'	0.13797	0.15467
C_arvi'	P_oxyphila	0.097	0.102409		C_petereochthonis'	C_calidae'	0.06879	0.07261		C_humi	C_arationis'	0.09991	0.10842
P_aspalathi	P_oxyphila	0.077	0.0806451		C_petereochthonis'	P_phenazinium	0.14447	0.16244		C_humi	C_calidae'	0.13423	0.14987
P_bannensis	P_oxyphila	0.034	0.0345729		C_petereochthonis'	P_kururiensis	0.14225	0.15961		C_humi	C_peredens'	0.13231	0.1475
P_bryophila	P_oxyphila	0.076	0.07921		C_petereochthonis'	P_terricola	0.14079	0.15772		C_humi	P_phytofirmans	0.16308	0.18695
P_caballeronis	P_oxyphila	0.059	0.060102		C_petereochthonis'	P_graminis	0.13753	0.15351		C_humi	P_phenazinium	0.1688	0.19468
P_caledonica	P_oxyphila	0.076	0.0791443		C_petereochthonis'	P_ginsengiterrae	0.14151	0.1586		C_humi	C_choica	0.09156	0.09886
C_calidae'	P_oxyphila	0.092	0.096527		C_petereochthonis'	P_xenovorans	0.14207	0.15931		C_humi	P_ginsengiterrae	0.16479	0.18925
P_caribensis	P_oxyphila	0.075	0.0784784		C_petereochthonis'	P_hospita	0.1352	0.15058		C_humi	P_xenovorans	0.16136	0.18454
C_catudaia'	P_oxyphila	0.098	0.104089		C_petereochthonis'	P_nodosa	0.14156	0.15851		C_humi	P_kururiensis	0.16948	0.19559
B_cenocepacia	P_oxyphila	0.091	0.0960285		C_petereochthonis'	P_sacchari	0.14371	0.16127		C_humi	C_telluris	0.09555	0.10338
B_cepacia	P_oxyphila	0.091	0.09617		C_petereochthonis'	P_sartisoli	0.1385	0.15478		C_humi	P_sartisoli	0.15805	0.1805
C_choica	P_oxyphila	0.095	0.100366		C_petereochthonis'	P_terrae	0.13538	0.15087		C_humi	C_glathei	0.1071	0.11702
C_consitans'	P_oxyphila	0.097	0.102712		C_petereochthonis'	P_sprentiae	0.13911	0.15557		C_humi	P_terrae	0.16105	0.18432
B_contaminans	P_oxyphila	0.092	0.0975689		C_petereochthonis'	P_heleia	0.14162	0.15867		C_humi	P_hospita	0.16085	0.18405
C_cordobensis	P_oxyphila	0.093	0.0980758		C_petereochthonis'	P_mimosarum	0.14125	0.1582		C_humi	P_mimosarum	0.16938	0.19526
P_diazotrophica	P_oxyphila	0.074	0.0771194		C_petereochthonis'	P_caribensis	0.13567	0.15125		C_humi	P_caribensis	0.16189	0.18541
B_diffusa	P_oxyphila	0.091	0.0956693		C_petereochthonis'	P_ginsengisoli	0.13903	0.15543		C_humi	P_sacchari	0.16953	0.19517
P_dilworthii	P_oxyphila	0.077	0.0803186		C_petereochthonis'	P_tuberum	0.13592	0.15153		C_humi	P_diazotrophica	0.15749	0.1794
B_dolosa	P_oxyphila	0.089	0.0941097		C_petereochthonis'	P_diazotrophica	0.13169	0.14622		C_humi	P_nodosa	0.16862	0.19406
P_ferrariae	P_oxyphila	0.041	0.0413974		C_petereochthonis'	P_tropica	0.13922	0.15559		C_humi	P_heleia	0.16862	0.19408
C_fortuita'	P_oxyphila	0.092	0.0968735		C_petereochthonis'	P_acidipaludis'	0.14061	0.15744		C_humi	P_sprentiae	0.16226	0.18587
P_fungorum	P_oxyphila	0.077	0.080213		C_petereochthonis'	P_oxyphila	0.14014	0.1569		C_humi	P_ginsengisoli	0.15866	0.18113
P_ginsengisoli	P_oxyphila	0.077	0.0806328		C_petereochthonis'	P_bannensis	0.14353	0.161		C_humi	P_acidipaludis'	0.16847	0.19414
P_ginsengiterrae	P_oxyphila	0.077	0.0804608		C_petereochthonis'	P_monticola	0.13493	0.15032		C_humi	B_mallei	0.16464	0.1888
B_gladioli	P_oxyphila	0.099	0.105214		C_petereochthonis'	P_ferrariae	0.13861	0.15501		C_humi	P_bannensis	0.17094	0.19706
C_glathei	P_oxyphila	0.095	0.0999506		C_petereochthonis'	B_thailandensis	0.13888	0.15512		C_humi	B_thailandensis	0.1652	0.18951
C_glebae'	P_oxyphila	0.098	0.104339		C_petereochthonis'	B_oklahomensis	0.13837	0.15453		C_humi	P_oxyphila	0.16683	0.19177
B_glumae	P_oxyphila	0.099	0.105056		C_petereochthonis'	B_mallei	0.13835	0.15451		C_humi	P_tuberum	0.15911	0.1816
P_graminis	P_oxyphila	0.075	0.0784031		C_petereochthonis'	B_gladioli	0.15242	0.17285		C_humi	B_oklahomensis	0.16207	0.18539
C_grimmiae	P_oxyphila	0.094	0.099593		C_petereochthonis'	B_pseudomallei	0.13823	0.15437		C_humi	B_pseudomallei	0.16447	0.18857
P_heleia	P_oxyphila	0.033	0.0330861		C_petereochthonis'	B_glumae	0.15015	0.16964		C_humi	P_ferrariae	0.16505	0.18964
P_hospita	P_oxyphila	0.077	0.0800091		C_petereochthonis'	B_latens	0.143	0.16031		C_humi	P_monticola	0.15831	0.18069
C_humi	P_oxyphila	0.096	0.101168		C_petereochthonis'	B_diffusa	0.14106	0.15789		C_humi	P_tropica	0.16271	0.18616
C_hypogeia'	P_oxyphila	0.092	0.0967001		C_petereochthonis'	B_contaminans	0.14373	0.16123		C_humi	B_latens	0.16886	0.1944
C_jiangsuensis	P_oxyphila	0.092	0.0973226		C_petereochthonis'	B_lata	0.14283	0.16005		C_humi	B_glumae	0.18009	0.20974
P_kirstenboschensis	P_oxyphila	0.076	0.0793141		C_petereochthonis'	P_caballeronis	0.13358	0.14866		C_humi	P_caballeronis	0.15709	0.17899
P_kururiensis	P_oxyphila	0.072	0.0751453		C_petereochthonis'	B_territorii	0.14035	0.15699		C_humi	B_diffusa	0.16818	0.19356
B_lata	P_oxyphila	0.092	0.0969724		C_petereochthonis'	B_plantarii	0.14749	0.1662		C_humi	B_dolosa	0.16673	0.19147
B_latens	P_oxyphila	0.091	0.0962453		C_petereochthonis'	B_cepacia	0.14111	0.15792		C_humi	B_territorii	0.16772	0.19293
B_mallei	P_oxyphila	0.092	0.0971307		C_petereochthonis'	B_dolosa	0.13768	0.15364		C_humi	Ra_pickettii	0.24918	0.30982
C_megalochromosomata	P_oxyphila	0.093	0.0976787		C_petereochthonis'	B_pyrrocinia	0.1403	0.1569		C_humi	B_contaminans	0.17046	0.19653
P_mimosarum	P_oxyphila	0.033	0.0329925		C_petereochthonis'	B_stabilis	0.14041	0.15704		C_humi	B_plantarii	0.17438	0.2019
P_monticola	P_oxyphila	0.078	0.0816014		C_petereochthonis'	B_ambifaria	0.14093	0.15771		C_humi	B_gladioli	0.1823	0.21314
B_multivorans	P_oxyphila	0.089	0.0934787		C_petereochthonis'	Cu_metallidurans	0.21802	0.26164		C_humi	B_lata	0.17053	0.19664
P_nodosa	P_oxyphila	0.033	0.0336879		C_petereochthonis'	B_multivorans	0.13646	0.15212		C_humi	B_multivorans	0.16483	0.18909
B_oklahomensis	P_oxyphila	0.093	0.0979382		C_petereochthonis'	B_vietnamiensis	0.13893	0.15522		C_humi	B_pyrrocinia	0.16738	0.19242
P_acidipaludis'	C_pedi'	0.099	0.105124		C_petereochthonis'	B_seminalis	0.1401	0.15673		C_humi	B_ambifaria	0.16814	0.19346
B_ambifaria	C_pedi'	0.102	0.109102		C_petereochthonis'	B_cenocepacia	0.13955	0.15602		C_humi	B_stabilis	0.16707	0.192
Ro_andropogonis	C_pedi'	0.184	0.209956		C_petereochthonis'	B_ubonensis	0.13655	0.15224		C_humi	B_cepacia	0.16829	0.19373
B_anthina	C_pedi'	0.102	0.108455		C_petereochthonis'	B_anthina	0.13857	0.15478		C_humi	B_ubonensis	0.16487	0.1892
C_arationis'	C_pedi'	0.055	0.0562324		C_petereochthonis'	B_stagnalis	0.13698	0.15277		C_humi	B_seminalis	0.16597	0.1906
C_arvi'	C_pedi'	0.025	0.0248707		C_petereochthonis'	B_pseudomultivorans	0.13678	0.15258		C_humi	B_vietnamiensis	0.16365	0.1874
P_aspalathi	C_pedi'	0.089	0.0936883		C_petereochthonis'	Cu_necator	0.21162	0.25301		C_humi	B_anthina	0.16388	0.18778
P_bannensis	C_pedi'	0.1	0.106795		C_petereochthonis'	Cu_nantongensis	0.20821	0.24821		C_humi	B_stagnalis	0.16373	0.18763
P_bryophila	C_pedi'	0.088	0.0926902		C_petereochthonis'	Ra_solanacearum	0.2115	0.25269		C_humi	Ra_mannitolytica	0.24224	0.29964
P_caballeronis	C_pedi'	0.095	0.101038		C_petereochthonis'	Ra_mannitolytica	0.21054	0.25105		C_humi	B_cenocepacia	0.16475	0.18899
P_caledonica	C_pedi'	0.088	0.0925927		C_zhejiangensis	P_kirstenboschensis	0.14043	0.15726		C_humi	B_pseudomultivorans	0.1643	0.18859
C_calidae'	C_pedi'	0.028	0.0284815		C_zhejiangensis	C_jiangsuensis	0.05901	0.06193		C_humi	Ra_solanacearum	0.23952	0.29558
P_caribensis	C_pedi'	0.086	0.0903152		C_zhejiangensis	C_consitans'	0.08298	0.08865		C_humi	Cu_necator	0.2391	0.29497
C_catudaia'	C_pedi'	0.026	0.0266201		C_zhejiangensis	C_megalochromosomata	0.05905	0.06196		C_humi	Cu_nantongensis	0.23696	0.29178
B_cenocepacia	C_pedi'	0.102	0.108574		C_zhejiangensis	C_choica	0.10708	0.11667		C_hypogeia'	C_arationis'	0.13346	0.14877
B_cepacia	C_pedi'	0.102	0.109057		C_zhejiangensis	P_fungorum	0.14148	0.15872		C_hypogeia'	C_calidae'	0.08394	0.08992
C_choica	C_pedi'	0.061	0.0631142		C_zhejiangensis	C_cordobensis	0.06357	0.06689		C_hypogeia'	C_peredens'	0.09513	0.10283
C_consitans'	C_pedi'	0.038	0.0382603		C_zhejiangensis	C_arationis'	0.10577	0.11501		C_hypogeia'	P_phytofirmans	0.16633	0.1911
B_contaminans	C_pedi'	0.105	0.111762		C_zhejiangensis	C_pedi'	0.06233	0.0655		C_hypogeia'	P_phenazinium	0.17196	0.19907
C_cordobensis	C_pedi'	0.03	0.0301613		C_zhejiangensis	C_grimmiae	0.08797	0.0944		C_hypogeia'	C_choica	0.13649	0.15266
P_diazotrophica	C_pedi'	0.086	0.0908123		C_zhejiangensis	C_hypogeia'	0.067	0.07072		C_hypogeia'	P_ginsengiterrae	0.16694	0.19201
B_diffusa	C_pedi'	0.101	0.107769		C_zhejiangensis	C_peredens'	0.07123	0.07539		C_hypogeia'	P_xenovorans	0.16575	0.19034
P_dilworthii	C_pedi'	0.088	0.0930682		C_zhejiangensis	C_temeraria'	0.04843	0.05039		C_hypogeia'	P_kururiensis	0.17229	0.19943
B_dolosa	C_pedi'	0.101	0.107598		C_zhejiangensis	P_aspalathi	0.14035	0.15723		C_hypogeia'	C_telluris	0.13039	0.14515
P_ferrariae	C_pedi'	0.099	0.105396		C_zhejiangensis	P_phymatum	0.13555	0.15128		C_hypogeia'	P_sartisoli	0.16422	0.18853
C_fortuita'	C_pedi'	0.028	0.0283204		C_zhejiangensis	C_telluris	0.10457	0.11368		C_hypogeia'	C_glathei	0.13773	0.15439
P_fungorum	C_pedi'	0.089	0.0936586		C_zhejiangensis	P_phenoliruptrix	0.13693	0.15299		C_hypogeia'	P_terrae	0.16466	0.18903
P_ginsengisoli	C_pedi'	0.088	0.0930874		C_zhejiangensis	C_glathei	0.10689	0.11651		C_hypogeia'	P_hospita	0.16473	0.18905
P_ginsengiterrae	C_pedi'	0.089	0.0935609		C_zhejiangensis	P_phytofirmans	0.13765	0.15384		C_hypogeia'	P_mimosarum	0.16696	0.19206
B_gladioli	C_pedi'	0.11	0.118288		C_zhejiangensis	C_calidae'	0.05845	0.06125		C_hypogeia'	P_caribensis	0.16276	0.18651
C_glathei	C_pedi'	0.06	0.0622478		C_zhejiangensis	P_phenazinium	0.14181	0.15929		C_hypogeia'	P_sacchari	0.16722	0.19224
C_glebae'	C_pedi'	0.025	0.0252708		C_zhejiangensis	P_kururiensis	0.14091	0.15807		C_hypogeia'	P_diazotrophica	0.16069	0.18373
B_glumae	C_pedi'	0.11	0.117889		C_zhejiangensis	P_terricola	0.13656	0.15249		C_hypogeia'	P_nodosa	0.16464	0.18892
P_graminis	C_pedi'	0.087	0.0913467		C_zhejiangensis	P_graminis	0.1326	0.14743		C_hypogeia'	P_heleia	0.16684	0.19195
C_grimmiae	C_pedi'	0.046	0.0470728		C_zhejiangensis	P_ginsengiterrae	0.13696	0.15297		C_hypogeia'	P_sprentiae	0.16656	0.19154
P_heleia	C_pedi'	0.097	0.103536		C_zhejiangensis	P_xenovorans	0.13695	0.15292		C_hypogeia'	P_ginsengisoli	0.16287	0.1865
P_hospita	C_pedi'	0.087	0.0918964		C_zhejiangensis	P_hospita	0.13226	0.1471		C_hypogeia'	P_acidipaludis'	0.16696	0.19216
C_humi	C_pedi'	0.06	0.0622902		C_zhejiangensis	P_nodosa	0.13805	0.15426		C_hypogeia'	B_mallei	0.16637	0.19108
C_hypogeia'	C_pedi'	0.031	0.0313043		C_zhejiangensis	P_sacchari	0.14001	0.15672		C_hypogeia'	P_bannensis	0.1656	0.18999
C_jiangsuensis	C_pedi'	0.024	0.0242867		C_zhejiangensis	P_sartisoli	0.1336	0.14883		C_hypogeia'	B_thailandensis	0.16731	0.1923
P_kirstenboschensis	C_pedi'	0.088	0.0928111		C_zhejiangensis	P_terrae	0.13181	0.1466		C_hypogeia'	P_oxyphila	0.16383	0.188
P_kururiensis	C_pedi'	0.091	0.0966465		C_zhejiangensis	P_sprentiae	0.13691	0.15289		C_hypogeia'	P_tuberum	0.16343	0.18723
B_lata	C_pedi'	0.103	0.110038		C_zhejiangensis	P_heleia	0.13805	0.1543		C_hypogeia'	B_oklahomensis	0.16475	0.18893
B_latens	C_pedi'	0.101	0.10768		C_zhejiangensis	P_mimosarum	0.13779	0.15393		C_hypogeia'	B_pseudomallei	0.16616	0.19081
B_mallei	C_pedi'	0.104	0.110579		C_zhejiangensis	P_caribensis	0.13255	0.14754		C_hypogeia'	P_ferrariae	0.16362	0.18786
C_megalochromosomata	C_pedi'	0.021	0.0211084		C_zhejiangensis	P_ginsengisoli	0.13409	0.14939		C_hypogeia'	P_monticola	0.16166	0.18503
P_mimosarum	C_pedi'	0.099	0.104816		C_zhejiangensis	P_tuberum	0.13318	0.14821		C_hypogeia'	P_tropica	0.16131	0.18443
P_monticola	C_pedi'	0.09	0.0949663		C_zhejiangensis	P_diazotrophica	0.12847	0.14239		C_hypogeia'	B_latens	0.17029	0.19631
B_multivorans	C_pedi'	0.1	0.106382		C_zhejiangensis	P_tropica	0.13574	0.15135		C_hypogeia'	B_glumae	0.18121	0.2114
P_nodosa	C_pedi'	0.098	0.104363		C_zhejiangensis	P_acidipaludis'	0.13737	0.15344		C_hypogeia'	P_caballeronis	0.15916	0.18182
B_oklahomensis	C_pedi'	0.102	0.109028		C_zhejiangensis	P_oxyphila	0.13796	0.15425		C_hypogeia'	B_diffusa	0.16599	0.19064
P_oxyphila	C_pedi'	0.097	0.103244		C_zhejiangensis	P_bannensis	0.13995	0.15661		C_hypogeia'	B_dolosa	0.16667	0.1915
P_acidipaludis'	C_peredens'	0.099	0.105037		C_zhejiangensis	P_monticola	0.13247	0.14731		C_hypogeia'	B_territorii	0.16587	0.19048
B_ambifaria	C_peredens'	0.104	0.111003		C_zhejiangensis	P_ferrariae	0.13716	0.15324		C_hypogeia'	Ra_pickettii	0.24449	0.30223
Ro_andropogonis	C_peredens'	0.184	0.209423		C_zhejiangensis	B_thailandensis	0.1383	0.15448		C_hypogeia'	B_contaminans	0.16904	0.19469
B_anthina	C_peredens'	0.103	0.109699		C_zhejiangensis	B_oklahomensis	0.13622	0.15186		C_hypogeia'	B_plantarii	0.17664	0.20514
C_arationis'	C_peredens'	0.056	0.0569368		C_zhejiangensis	B_mallei	0.13734	0.15328		C_hypogeia'	B_gladioli	0.18137	0.21215
C_arvi'	C_peredens'	0.028	0.0286873		C_zhejiangensis	B_gladioli	0.15124	0.17133		C_hypogeia'	B_lata	0.168	0.19332
P_aspalathi	C_peredens'	0.09	0.0945583		C_zhejiangensis	B_pseudomallei	0.13708	0.15296		C_hypogeia'	B_multivorans	0.16409	0.18802
P_bannensis	C_peredens'	0.101	0.107597		C_zhejiangensis	B_glumae	0.14909	0.16826		C_hypogeia'	B_pyrrocinia	0.16511	0.18945
P_bryophila	C_peredens'	0.089	0.0941583		C_zhejiangensis	B_latens	0.14074	0.15757		C_hypogeia'	B_ambifaria	0.16606	0.19073
P_caballeronis	C_peredens'	0.095	0.100724		C_zhejiangensis	B_diffusa	0.13876	0.15506		C_hypogeia'	B_stabilis	0.16521	0.18955
P_caledonica	C_peredens'	0.089	0.0939489		C_zhejiangensis	B_contaminans	0.14181	0.1589		C_hypogeia'	B_cepacia	0.1669	0.19189
C_calidae'	C_peredens'	0.033	0.0338385		C_zhejiangensis	B_lata	0.14083	0.15765		C_hypogeia'	B_ubonensis	0.16405	0.18817
P_caribensis	C_peredens'	0.087	0.0914527		C_zhejiangensis	P_caballeronis	0.13056	0.14493		C_hypogeia'	B_seminalis	0.16561	0.19013
C_catudaia'	C_peredens'	0.03	0.0298156		C_zhejiangensis	B_territorii	0.13828	0.15447		C_hypogeia'	B_vietnamiensis	0.16546	0.18988
B_cenocepacia	C_peredens'	0.103	0.11006		C_zhejiangensis	B_plantarii	0.14679	0.16532		C_hypogeia'	B_anthina	0.16359	0.18745
B_cepacia	C_peredens'	0.104	0.110986		C_zhejiangensis	B_cepacia	0.13954	0.15604		C_hypogeia'	B_stagnalis	0.16212	0.18557
C_choica	C_peredens'	0.062	0.0643957		C_zhejiangensis	B_dolosa	0.13633	0.15199		C_hypogeia'	Ra_mannitolytica	0.23766	0.29201
C_consitans'	C_peredens'	0.038	0.038697		C_zhejiangensis	B_pyrrocinia	0.13932	0.15579		C_hypogeia'	B_cenocepacia	0.16405	0.1881
B_contaminans	C_peredens'	0.106	0.113486		C_zhejiangensis	B_stabilis	0.13955	0.15607		C_hypogeia'	B_pseudomultivorans	0.16424	0.18856
C_cordobensis	C_peredens'	0.034	0.0341357		C_zhejiangensis	B_ambifaria	0.13926	0.1557		C_hypogeia'	Ra_solanacearum	0.23754	0.2922
P_diazotrophica	C_peredens'	0.087	0.0922044		C_zhejiangensis	Cu_metallidurans	0.21707	0.26027		C_hypogeia'	Cu_necator	0.23508	0.28866
B_diffusa	C_peredens'	0.103	0.109319		C_zhejiangensis	B_multivorans	0.13644	0.15213		C_hypogeia'	Cu_nantongensis	0.23201	0.28411
P_dilworthii	C_peredens'	0.089	0.0940958		C_zhejiangensis	B_vietnamiensis	0.13802	0.15415		C_jiangsuensis	P_aspalathi	0.17283	0.19994
B_dolosa	C_peredens'	0.101	0.10807		C_zhejiangensis	B_seminalis	0.13837	0.15463		C_jiangsuensis	C_consitans'	0.1049	0.11427
P_ferrariae	C_peredens'	0.099	0.1059		C_zhejiangensis	B_cenocepacia	0.13793	0.15403		C_jiangsuensis	P_phymatum	0.16558	0.19034
C_fortuita'	C_peredens'	0.035	0.035334		C_zhejiangensis	B_ubonensis	0.13612	0.15178		C_jiangsuensis	C_pedi'	0.07174	0.07613
P_fungorum	C_peredens'	0.09	0.0947897		C_zhejiangensis	B_anthina	0.13695	0.15279		C_jiangsuensis	P_phenoliruptrix	0.16675	0.19183
P_ginsengisoli	C_peredens'	0.089	0.0938308		C_zhejiangensis	B_stagnalis	0.13637	0.15208		C_jiangsuensis	C_zhejiangensis	0.07686	0.0819
P_ginsengiterrae	C_peredens'	0.089	0.0942327		C_zhejiangensis	B_pseudomultivorans	0.13605	0.15175		C_jiangsuensis	P_terricola	0.16528	0.18988
B_gladioli	C_peredens'	0.111	0.118977		C_zhejiangensis	Cu_necator	0.21358	0.25578		C_jiangsuensis	C_terrestris	0.13292	0.14827
C_glathei	C_peredens'	0.061	0.0627991		C_zhejiangensis	Cu_nantongensis	0.20992	0.25053		C_jiangsuensis	C_temeraria'	0.07283	0.0774
C_glebae'	C_peredens'	0.031	0.0314813		C_zhejiangensis	Ra_solanacearum	0.21333	0.25526		C_jiangsuensis	P_graminis	0.16216	0.18555
B_glumae	C_peredens'	0.111	0.119371		C_zhejiangensis	Ra_mannitolytica	0.21211	0.25323		C_jiangsuensis	C_hypogeia'	0.08902	0.0958
P_graminis	C_peredens'	0.087	0.0922668		P_kirstenboschensis	C_jiangsuensis	0.141	0.15796		C_jiangsuensis	C_arationis'	0.12989	0.14446
C_grimmiae	C_peredens'	0.046	0.0464613		P_kirstenboschensis	C_consitans'	0.14016	0.15688		C_jiangsuensis	C_calidae'	0.07576	0.08067
P_heleia	C_peredens'	0.097	0.103685		P_kirstenboschensis	C_megalochromosomata	0.13991	0.15662		C_jiangsuensis	C_peredens'	0.08771	0.0943
P_hospita	C_peredens'	0.088	0.0931347		P_kirstenboschensis	C_choica	0.13657	0.1525		C_jiangsuensis	P_phytofirmans	0.16443	0.18857
C_humi	C_peredens'	0.063	0.0649854		P_kirstenboschensis	P_fungorum	0.08422	0.09048		C_jiangsuensis	P_phenazinium	0.17104	0.19766
C_hypogeia'	C_peredens'	0.035	0.035309		P_kirstenboschensis	C_cordobensis	0.14073	0.15763		C_jiangsuensis	C_choica	0.133	0.14846
C_jiangsuensis	C_peredens'	0.032	0.0322503		P_kirstenboschensis	C_arationis'	0.13807	0.15429		C_jiangsuensis	P_ginsengiterrae	0.16789	0.19335
P_kirstenboschensis	C_peredens'	0.09	0.0944152		P_kirstenboschensis	C_pedi'	0.13976	0.15641		C_jiangsuensis	P_xenovorans	0.16549	0.19007
P_kururiensis	C_peredens'	0.092	0.0975788		P_kirstenboschensis	C_grimmiae	0.14045	0.15737		C_jiangsuensis	P_kururiensis	0.17055	0.19706
B_lata	C_peredens'	0.105	0.111996		P_kirstenboschensis	C_hypogeia'	0.14149	0.15856		C_jiangsuensis	C_telluris	0.12454	0.13793
B_latens	C_peredens'	0.102	0.109077		P_kirstenboschensis	C_peredens'	0.1407	0.15755		C_jiangsuensis	P_sartisoli	0.16277	0.18663
B_mallei	C_peredens'	0.105	0.112129		P_kirstenboschensis	C_temeraria'	0.13943	0.15603		C_jiangsuensis	C_glathei	0.13165	0.14678
C_megalochromosomata	C_peredens'	0.032	0.0318929		P_kirstenboschensis	P_aspalathi	0.08144	0.08727		C_jiangsuensis	P_terrae	0.1623	0.18595
P_mimosarum	C_peredens'	0.098	0.104527		P_kirstenboschensis	P_phymatum	0.11861	0.13071		C_jiangsuensis	P_hospita	0.16122	0.18446
P_monticola	C_peredens'	0.091	0.0960164		P_kirstenboschensis	C_telluris	0.13565	0.15132		C_jiangsuensis	P_mimosarum	0.16805	0.19374
B_multivorans	C_peredens'	0.101	0.107718		P_kirstenboschensis	P_phenoliruptrix	0.06877	0.07287		C_jiangsuensis	P_caribensis	0.16321	0.18707
P_nodosa	C_peredens'	0.098	0.104659		P_kirstenboschensis	C_glathei	0.13631	0.15214		C_jiangsuensis	P_sacchari	0.16729	0.19251
B_oklahomensis	C_peredens'	0.104	0.110707		P_kirstenboschensis	P_phytofirmans	0.07764	0.08288		C_jiangsuensis	P_diazotrophica	0.15569	0.17706
P_oxyphila	C_peredens'	0.097	0.103224		P_kirstenboschensis	C_calidae'	0.13953	0.15607		C_jiangsuensis	P_nodosa	0.1663	0.19123
C_pedi'	C_peredens'	0.028	0.0276582		P_kirstenboschensis	P_phenazinium	0.10206	0.11112		C_jiangsuensis	P_heleia	0.16828	0.19389
P_acidipaludis'	P_phenazinium	0.076	0.0790049		P_kirstenboschensis	P_kururiensis	0.13067	0.14543		C_jiangsuensis	P_sprentiae	0.16465	0.18905
B_ambifaria	P_phenazinium	0.09	0.094853		P_kirstenboschensis	P_terricola	0.07793	0.08324		C_jiangsuensis	P_ginsengisoli	0.16085	0.18385
Ro_andropogonis	P_phenazinium	0.176	0.199059		P_kirstenboschensis	P_graminis	0.06078	0.06394		C_jiangsuensis	P_acidipaludis'	0.1663	0.19134
B_anthina	P_phenazinium	0.088	0.0928181		P_kirstenboschensis	P_ginsengiterrae	0.07831	0.08361		C_jiangsuensis	B_mallei	0.1627	0.18624
C_arationis'	P_phenazinium	0.084	0.0886764		P_kirstenboschensis	P_xenovorans	0.07687	0.082		C_jiangsuensis	P_bannensis	0.16688	0.19193
C_arvi'	P_phenazinium	0.09	0.094649		P_kirstenboschensis	P_hospita	0.1145	0.12571		C_jiangsuensis	B_thailandensis	0.16269	0.1862
P_aspalathi	P_phenazinium	0.038	0.0389104		P_kirstenboschensis	P_nodosa	0.13082	0.14535		C_jiangsuensis	P_oxyphila	0.16492	0.18964
P_bannensis	P_phenazinium	0.077	0.0804777		P_kirstenboschensis	P_sacchari	0.13315	0.14829		C_jiangsuensis	P_tuberum	0.16067	0.18372
P_bryophila	P_phenazinium	0.043	0.0439012		P_kirstenboschensis	P_sartisoli	0.10698	0.11678		C_jiangsuensis	B_oklahomensis	0.15983	0.18245
P_caballeronis	P_phenazinium	0.072	0.0742124		P_kirstenboschensis	P_terrae	0.11422	0.12539		C_jiangsuensis	B_pseudomallei	0.16234	0.18575
P_caledonica	P_phenazinium	0.043	0.0438263		P_kirstenboschensis	P_sprentiae	0.09346	0.10104		C_jiangsuensis	P_ferrariae	0.16387	0.18828
C_calidae'	P_phenazinium	0.084	0.0882923		P_kirstenboschensis	P_heleia	0.13066	0.1452		C_jiangsuensis	P_monticola	0.16024	0.18333
P_caribensis	P_phenazinium	0.056	0.0576415		P_kirstenboschensis	P_mimosarum	0.13193	0.14678		C_jiangsuensis	P_tropica	0.16035	0.1832
C_catudaia'	P_phenazinium	0.091	0.0959372		P_kirstenboschensis	P_caribensis	0.11475	0.12604		C_jiangsuensis	B_latens	0.16712	0.19217
B_cenocepacia	P_phenazinium	0.088	0.0923369		P_kirstenboschensis	P_ginsengisoli	0.0756	0.08056		C_jiangsuensis	B_glumae	0.18001	0.20961
B_cepacia	P_phenazinium	0.088	0.0920663		P_kirstenboschensis	P_tuberum	0.08993	0.09689		C_jiangsuensis	P_caballeronis	0.15597	0.17765
C_choica	P_phenazinium	0.08	0.0838605		P_kirstenboschensis	P_diazotrophica	0.11433	0.1255		C_jiangsuensis	B_diffusa	0.16484	0.18918
C_consitans'	P_phenazinium	0.087	0.0917719		P_kirstenboschensis	P_tropica	0.12953	0.14374		C_jiangsuensis	B_dolosa	0.16476	0.18895
B_contaminans	P_phenazinium	0.089	0.0936067		P_kirstenboschensis	P_acidipaludis'	0.13334	0.14865		C_jiangsuensis	B_territorii	0.16434	0.18847
C_cordobensis	P_phenazinium	0.085	0.088964		P_kirstenboschensis	P_oxyphila	0.13149	0.14627		C_jiangsuensis	Ra_pickettii	0.24585	0.30432
P_diazotrophica	P_phenazinium	0.058	0.0597916		P_kirstenboschensis	P_bannensis	0.1319	0.1467		C_jiangsuensis	B_contaminans	0.16807	0.19339
B_diffusa	P_phenazinium	0.088	0.0926506		P_kirstenboschensis	P_monticola	0.08813	0.09478		C_jiangsuensis	B_plantarii	0.17427	0.20179
P_dilworthii	P_phenazinium	0.043	0.0441467		P_kirstenboschensis	P_ferrariae	0.13088	0.1455		C_jiangsuensis	B_gladioli	0.18033	0.21062
B_dolosa	P_phenazinium	0.088	0.092194		P_kirstenboschensis	B_thailandensis	0.13927	0.15581		C_jiangsuensis	B_lata	0.16643	0.19112
P_ferrariae	P_phenazinium	0.076	0.0792183		P_kirstenboschensis	B_oklahomensis	0.13855	0.15491		C_jiangsuensis	B_multivorans	0.16336	0.18709
C_fortuita'	P_phenazinium	0.085	0.0887164		P_kirstenboschensis	B_mallei	0.1395	0.15613		C_jiangsuensis	B_pyrrocinia	0.16484	0.18904
P_fungorum	P_phenazinium	0.039	0.0392055		P_kirstenboschensis	B_gladioli	0.14843	0.16756		C_jiangsuensis	B_ambifaria	0.16438	0.18853
P_ginsengisoli	P_phenazinium	0.041	0.0418917		P_kirstenboschensis	B_pseudomallei	0.13947	0.1561		C_jiangsuensis	B_stabilis	0.1647	0.18883
P_ginsengiterrae	P_phenazinium	0.041	0.0414067		P_kirstenboschensis	B_glumae	0.14686	0.16546		C_jiangsuensis	B_cepacia	0.16529	0.18979
B_gladioli	P_phenazinium	0.097	0.102041		P_kirstenboschensis	B_latens	0.13949	0.15609		C_jiangsuensis	B_ubonensis	0.16263	0.18627
C_glathei	P_phenazinium	0.078	0.081645		P_kirstenboschensis	B_diffusa	0.13818	0.15451		C_jiangsuensis	B_seminalis	0.16358	0.18747
C_glebae'	P_phenazinium	0.091	0.0958201		P_kirstenboschensis	B_contaminans	0.13902	0.15548		C_jiangsuensis	B_vietnamiensis	0.16343	0.18718
B_glumae	P_phenazinium	0.098	0.103233		P_kirstenboschensis	B_lata	0.13787	0.15404		C_jiangsuensis	B_anthina	0.16168	0.18483
P_graminis	P_phenazinium	0.043	0.0440077		P_kirstenboschensis	P_caballeronis	0.12414	0.1372		C_jiangsuensis	B_stagnalis	0.16024	0.18305
C_grimmiae	P_phenazinium	0.083	0.0866968		P_kirstenboschensis	B_territorii	0.13668	0.15258		C_jiangsuensis	Ra_mannitolytica	0.24114	0.29763
P_heleia	P_phenazinium	0.077	0.0797534		P_kirstenboschensis	B_plantarii	0.14447	0.16236		C_jiangsuensis	B_cenocepacia	0.16286	0.18654
P_hospita	P_phenazinium	0.058	0.0590196		P_kirstenboschensis	B_cepacia	0.1372	0.15323		C_jiangsuensis	B_pseudomultivorans	0.16244	0.18617
C_humi	P_phenazinium	0.08	0.0839109		P_kirstenboschensis	B_dolosa	0.13732	0.1534		C_jiangsuensis	Ra_solanacearum	0.24074	0.29752
C_hypogeia'	P_phenazinium	0.084	0.0883296		P_kirstenboschensis	B_pyrrocinia	0.13744	0.15356		C_jiangsuensis	Cu_necator	0.23956	0.29585
C_jiangsuensis	P_phenazinium	0.085	0.0891611		P_kirstenboschensis	B_stabilis	0.1378	0.15402		C_jiangsuensis	Cu_nantongensis	0.23578	0.29016
P_kirstenboschensis	P_phenazinium	0.043	0.0437079		P_kirstenboschensis	B_ambifaria	0.13766	0.15382		C_megalochromosomata	C_jiangsuensis	0.05695	0.05976
P_kururiensis	P_phenazinium	0.068	0.069716		P_kirstenboschensis	Cu_metallidurans	0.21816	0.26149		C_megalochromosomata	P_aspalathi	0.17117	0.19765
B_lata	P_phenazinium	0.088	0.0927385		P_kirstenboschensis	B_multivorans	0.13739	0.15346		C_megalochromosomata	C_consitans'	0.10563	0.11511
B_latens	P_phenazinium	0.088	0.0925992		P_kirstenboschensis	B_vietnamiensis	0.13611	0.15184		C_megalochromosomata	P_phymatum	0.16466	0.18913
B_mallei	P_phenazinium	0.09	0.094147		P_kirstenboschensis	B_seminalis	0.137	0.15298		C_megalochromosomata	C_pedi'	0.06208	0.06537
C_megalochromosomata	P_phenazinium	0.084	0.0880719		P_kirstenboschensis	B_cenocepacia	0.13722	0.15329		C_megalochromosomata	P_phenoliruptrix	0.16612	0.19103
P_mimosarum	P_phenazinium	0.076	0.079555		P_kirstenboschensis	B_ubonensis	0.13702	0.15299		C_megalochromosomata	C_zhejiangensis	0.07543	0.08023
P_monticola	P_phenazinium	0.048	0.0494406		P_kirstenboschensis	B_anthina	0.13606	0.15182		C_megalochromosomata	P_terricola	0.16575	0.19052
B_multivorans	P_phenazinium	0.086	0.0906825		P_kirstenboschensis	B_stagnalis	0.13596	0.1517		C_megalochromosomata	C_terrestris	0.13101	0.14582
P_nodosa	P_phenazinium	0.077	0.0800911		P_kirstenboschensis	B_pseudomultivorans	0.13564	0.15134		C_megalochromosomata	C_temeraria'	0.07375	0.07845
B_oklahomensis	P_phenazinium	0.089	0.0934536		P_kirstenboschensis	Cu_necator	0.21269	0.25382		C_megalochromosomata	P_graminis	0.16088	0.1838
P_oxyphila	P_phenazinium	0.076	0.0787429		P_kirstenboschensis	Cu_nantongensis	0.21228	0.25332		C_megalochromosomata	C_hypogeia'	0.08762	0.09419
C_pedi'	P_phenazinium	0.089	0.0933335		P_kirstenboschensis	Ra_solanacearum	0.21349	0.25483		C_megalochromosomata	C_arationis'	0.1297	0.14426
C_peredens'	P_phenazinium	0.089	0.0939692		P_kirstenboschensis	Ra_mannitolytica	0.21333	0.25454		C_megalochromosomata	C_calidae'	0.07547	0.0803
P_acidipaludis'	P_phenoliruptrix	0.076	0.0789024		C_jiangsuensis	C_consitans'	0.08235	0.08795		C_megalochromosomata	C_peredens'	0.08539	0.09163
B_ambifaria	P_phenoliruptrix	0.086	0.0903167		C_jiangsuensis	C_megalochromosomata	0.043	0.04457		C_megalochromosomata	P_phytofirmans	0.16456	0.18879
Ro_andropogonis	P_phenoliruptrix	0.175	0.197633		C_jiangsuensis	C_choica	0.1054	0.1147		C_megalochromosomata	P_phenazinium	0.16872	0.19454
B_anthina	P_phenoliruptrix	0.084	0.0882239		C_jiangsuensis	P_fungorum	0.14142	0.1586		C_megalochromosomata	C_choica	0.13232	0.14756
C_arationis'	P_phenoliruptrix	0.084	0.0880622		C_jiangsuensis	C_cordobensis	0.06556	0.06912		C_megalochromosomata	P_ginsengiterrae	0.16726	0.19253
C_arvi'	P_phenoliruptrix	0.088	0.0930153		C_jiangsuensis	C_arationis'	0.10339	0.11223		C_megalochromosomata	P_xenovorans	0.16508	0.18961
P_aspalathi	P_phenoliruptrix	0.029	0.0295272		C_jiangsuensis	C_pedi'	0.05427	0.05672		C_megalochromosomata	P_kururiensis	0.17101	0.19774
P_bannensis	P_phenoliruptrix	0.078	0.0814552		C_jiangsuensis	C_grimmiae	0.08647	0.09273		C_megalochromosomata	C_telluris	0.12693	0.14097
P_bryophila	P_phenoliruptrix	0.016	0.0156671		C_jiangsuensis	C_hypogeia'	0.06784	0.07165		C_megalochromosomata	P_sartisoli	0.16338	0.18755
P_caballeronis	P_phenoliruptrix	0.07	0.0721079		C_jiangsuensis	C_peredens'	0.068	0.07184		C_megalochromosomata	C_glathei	0.13116	0.14617
P_caledonica	P_phenoliruptrix	0.016	0.0156689		C_jiangsuensis	C_temeraria'	0.05625	0.05889		C_megalochromosomata	P_terrae	0.16157	0.185
C_calidae'	P_phenoliruptrix	0.083	0.0865691		C_jiangsuensis	P_aspalathi	0.14086	0.15787		C_megalochromosomata	P_hospita	0.16179	0.18527
P_caribensis	P_phenoliruptrix	0.055	0.0568654		C_jiangsuensis	P_phymatum	0.1343	0.14964		C_megalochromosomata	P_mimosarum	0.16645	0.19161
C_catudaia'	P_phenoliruptrix	0.09	0.0946246		C_jiangsuensis	C_telluris	0.10115	0.10963		C_megalochromosomata	P_caribensis	0.16241	0.18615
B_cenocepacia	P_phenoliruptrix	0.084	0.0884767		C_jiangsuensis	P_phenoliruptrix	0.13633	0.15221		C_megalochromosomata	P_sacchari	0.1687	0.19441
B_cepacia	P_phenoliruptrix	0.085	0.0895492		C_jiangsuensis	C_glathei	0.10474	0.11395		C_megalochromosomata	P_diazotrophica	0.15691	0.17873
C_choica	P_phenoliruptrix	0.082	0.0851751		C_jiangsuensis	P_phytofirmans	0.13704	0.15299		C_megalochromosomata	P_nodosa	0.16482	0.18936
C_consitans'	P_phenoliruptrix	0.086	0.0902962		C_jiangsuensis	C_calidae'	0.05752	0.06027		C_megalochromosomata	P_heleia	0.16706	0.19241
B_contaminans	P_phenoliruptrix	0.087	0.0912981		C_jiangsuensis	P_phenazinium	0.13978	0.15659		C_megalochromosomata	P_sprentiae	0.16533	0.19001
C_cordobensis	P_phenoliruptrix	0.084	0.0876753		C_jiangsuensis	P_kururiensis	0.14038	0.15735		C_megalochromosomata	P_ginsengisoli	0.16189	0.18529
P_diazotrophica	P_phenoliruptrix	0.056	0.0575708		C_jiangsuensis	P_terricola	0.13621	0.15208		C_megalochromosomata	P_acidipaludis'	0.16504	0.18975
B_diffusa	P_phenoliruptrix	0.084	0.0879462		C_jiangsuensis	P_graminis	0.13261	0.14743		C_megalochromosomata	B_mallei	0.1627	0.18633
P_dilworthii	P_phenoliruptrix	0.016	0.0164697		C_jiangsuensis	P_ginsengiterrae	0.13705	0.15306		C_megalochromosomata	P_bannensis	0.16669	0.19166
B_dolosa	P_phenoliruptrix	0.084	0.0876966		C_jiangsuensis	P_xenovorans	0.13714	0.15314		C_megalochromosomata	B_thailandensis	0.16383	0.18785
P_ferrariae	P_phenoliruptrix	0.076	0.0796956		C_jiangsuensis	P_hospita	0.13146	0.14607		C_megalochromosomata	P_oxyphila	0.16534	0.1902
C_fortuita'	P_phenoliruptrix	0.083	0.0867201		C_jiangsuensis	P_nodosa	0.13812	0.15432		C_megalochromosomata	P_tuberum	0.16189	0.18541
P_fungorum	P_phenoliruptrix	0.028	0.0279244		C_jiangsuensis	P_sacchari	0.14037	0.1572		C_megalochromosomata	B_oklahomensis	0.16067	0.18366
P_ginsengisoli	P_phenoliruptrix	0.027	0.0269089		C_jiangsuensis	P_sartisoli	0.13373	0.14899		C_megalochromosomata	B_pseudomallei	0.16223	0.1857
P_ginsengiterrae	P_phenoliruptrix	0.028	0.028347		C_jiangsuensis	P_terrae	0.13145	0.14612		C_megalochromosomata	P_ferrariae	0.1641	0.1886
B_gladioli	P_phenoliruptrix	0.094	0.0994563		C_jiangsuensis	P_sprentiae	0.13592	0.15161		C_megalochromosomata	P_monticola	0.16164	0.18516
C_glathei	P_phenoliruptrix	0.079	0.0821741		C_jiangsuensis	P_heleia	0.13897	0.15542		C_megalochromosomata	P_tropica	0.15985	0.18259
C_glebae'	P_phenoliruptrix	0.09	0.0953331		C_jiangsuensis	P_mimosarum	0.13873	0.15515		C_megalochromosomata	B_latens	0.16879	0.19441
B_glumae	P_phenoliruptrix	0.094	0.098889		C_jiangsuensis	P_caribensis	0.13209	0.14689		C_megalochromosomata	B_glumae	0.17963	0.20935
P_graminis	P_phenoliruptrix	0.014	0.0136909		C_jiangsuensis	P_ginsengisoli	0.13369	0.14883		C_megalochromosomata	P_caballeronis	0.15605	0.17779
C_grimmiae	P_phenoliruptrix	0.082	0.0854763		C_jiangsuensis	P_tuberum	0.13239	0.14718		C_megalochromosomata	B_diffusa	0.16522	0.18971
P_heleia	P_phenoliruptrix	0.075	0.0779802		C_jiangsuensis	P_diazotrophica	0.12765	0.14131		C_megalochromosomata	B_dolosa	0.16487	0.18914
P_hospita	P_phenoliruptrix	0.057	0.0589345		C_jiangsuensis	P_tropica	0.13591	0.15156		C_megalochromosomata	B_territorii	0.16609	0.19087
C_humi	P_phenoliruptrix	0.081	0.0847197		C_jiangsuensis	P_acidipaludis'	0.13923	0.15581		C_megalochromosomata	Ra_pickettii	0.24471	0.30263
C_hypogeia'	P_phenoliruptrix	0.083	0.0870038		C_jiangsuensis	P_oxyphila	0.13872	0.15526		C_megalochromosomata	B_contaminans	0.16807	0.19347
C_jiangsuensis	P_phenoliruptrix	0.083	0.0870943		C_jiangsuensis	P_bannensis	0.13997	0.15666		C_megalochromosomata	B_plantarii	0.17507	0.20314
P_kirstenboschensis	P_phenoliruptrix	0.016	0.0159871		C_jiangsuensis	P_monticola	0.13143	0.14603		C_megalochromosomata	B_gladioli	0.1801	0.21048
P_kururiensis	P_phenoliruptrix	0.066	0.0683983		C_jiangsuensis	P_ferrariae	0.1375	0.15371		C_megalochromosomata	B_lata	0.16795	0.1933
B_lata	P_phenoliruptrix	0.086	0.0902536		C_jiangsuensis	B_thailandensis	0.13706	0.1529		C_megalochromosomata	B_multivorans	0.16347	0.18736
B_latens	P_phenoliruptrix	0.084	0.0878924		C_jiangsuensis	B_oklahomensis	0.13541	0.15087		C_megalochromosomata	B_pyrrocinia	0.16449	0.18865
B_mallei	P_phenoliruptrix	0.086	0.0903033		C_jiangsuensis	B_mallei	0.13686	0.15266		C_megalochromosomata	B_ambifaria	0.16503	0.18943
C_megalochromosomata	P_phenoliruptrix	0.083	0.0867989		C_jiangsuensis	B_gladioli	0.15114	0.17121		C_megalochromosomata	B_stabilis	0.16431	0.18839
P_mimosarum	P_phenoliruptrix	0.075	0.0783113		C_jiangsuensis	B_pseudomallei	0.13667	0.15241		C_megalochromosomata	B_cepacia	0.16632	0.19122
P_monticola	P_phenoliruptrix	0.035	0.0354605		C_jiangsuensis	B_glumae	0.14905	0.1682		C_megalochromosomata	B_ubonensis	0.16236	0.18606
B_multivorans	P_phenoliruptrix	0.083	0.0871737		C_jiangsuensis	B_latens	0.13992	0.15653		C_megalochromosomata	B_seminalis	0.16476	0.18915
P_nodosa	P_phenoliruptrix	0.076	0.079576		C_jiangsuensis	B_diffusa	0.13866	0.15496		C_megalochromosomata	B_vietnamiensis	0.1645	0.18869
B_oklahomensis	P_phenoliruptrix	0.086	0.0903809		C_jiangsuensis	B_contaminans	0.14058	0.15731		C_megalochromosomata	B_anthina	0.16225	0.18567
P_oxyphila	P_phenoliruptrix	0.075	0.078635		C_jiangsuensis	B_lata	0.14006	0.15663		C_megalochromosomata	B_stagnalis	0.16131	0.18461
C_pedi'	P_phenoliruptrix	0.087	0.0920483		C_jiangsuensis	P_caballeronis	0.13017	0.14446		C_megalochromosomata	Ra_mannitolytica	0.24015	0.29614
C_peredens'	P_phenoliruptrix	0.087	0.0920387		C_jiangsuensis	B_territorii	0.13798	0.15408		C_megalochromosomata	B_cenocepacia	0.1635	0.18743
P_phenazinium	P_phenoliruptrix	0.043	0.0440716		C_jiangsuensis	B_plantarii	0.14611	0.16444		C_megalochromosomata	B_pseudomultivorans	0.16297	0.18697
P_acidipaludis'	P_phymatum	0.074	0.0770107		C_jiangsuensis	B_cepacia	0.13889	0.15522		C_megalochromosomata	Ra_solanacearum	0.23952	0.29573
B_ambifaria	P_phymatum	0.087	0.0911073		C_jiangsuensis	B_dolosa	0.1358	0.15132		C_megalochromosomata	Cu_necator	0.23782	0.29318
Ro_andropogonis	P_phymatum	0.175	0.198226		C_jiangsuensis	B_pyrrocinia	0.13916	0.15556		C_megalochromosomata	Cu_nantongensis	0.23567	0.29006
B_anthina	P_phymatum	0.085	0.0888955		C_jiangsuensis	B_stabilis	0.13934	0.15578		C_pedi'	P_phenoliruptrix	0.16672	0.19179
C_arationis'	P_phymatum	0.085	0.0893582		C_jiangsuensis	B_ambifaria	0.13881	0.1551		C_pedi'	C_zhejiangensis	0.08106	0.08651
C_arvi'	P_phymatum	0.087	0.0911516		C_jiangsuensis	Cu_metallidurans	0.21612	0.25881		C_pedi'	P_terricola	0.16444	0.18877
P_aspalathi	P_phymatum	0.057	0.0583232		C_jiangsuensis	B_multivorans	0.13586	0.1514		C_pedi'	C_terrestris	0.13373	0.14917
P_bannensis	P_phymatum	0.076	0.0794898		C_jiangsuensis	B_vietnamiensis	0.13791	0.15397		C_pedi'	C_temeraria'	0.07957	0.08488
P_bryophila	P_phymatum	0.056	0.0572256		C_jiangsuensis	B_seminalis	0.13764	0.15367		C_pedi'	P_graminis	0.16023	0.18288
P_caballeronis	P_phymatum	0.071	0.0738168		C_jiangsuensis	B_cenocepacia	0.1373	0.15324		C_pedi'	C_hypogeia'	0.08775	0.09421
P_caledonica	P_phymatum	0.056	0.0574895		C_jiangsuensis	B_ubonensis	0.1361	0.15174		C_pedi'	C_arationis'	0.12873	0.14308
C_calidae'	P_phymatum	0.081	0.0842622		C_jiangsuensis	B_anthina	0.13624	0.15189		C_pedi'	C_calidae'	0.07794	0.08302
P_caribensis	P_phymatum	0.022	0.022115		C_jiangsuensis	B_stagnalis	0.13536	0.15079		C_pedi'	C_peredens'	0.0842	0.09021
C_catudaia'	P_phymatum	0.088	0.0923897		C_jiangsuensis	B_pseudomultivorans	0.13584	0.15148		C_pedi'	P_phytofirmans	0.16239	0.18585
B_cenocepacia	P_phymatum	0.085	0.089482		C_jiangsuensis	Cu_necator	0.21213	0.2536		C_pedi'	P_phenazinium	0.16844	0.19421
B_cepacia	P_phymatum	0.086	0.0900803		C_jiangsuensis	Cu_nantongensis	0.20817	0.2479		C_pedi'	C_choica	0.13458	0.15042
C_choica	P_phymatum	0.082	0.0858475		C_jiangsuensis	Ra_solanacearum	0.21224	0.25365		C_pedi'	P_ginsengiterrae	0.16459	0.18896
C_consitans'	P_phymatum	0.085	0.0895708		C_jiangsuensis	Ra_mannitolytica	0.21116	0.25186		C_pedi'	P_xenovorans	0.16421	0.18841
B_contaminans	P_phymatum	0.088	0.0923598		C_consitans'	C_megalochromosomata	0.0831	0.0888		C_pedi'	P_kururiensis	0.17094	0.19762
C_cordobensis	P_phymatum	0.081	0.0851778		C_consitans'	C_choica	0.10755	0.11724		C_pedi'	C_telluris	0.1275	0.14157
P_diazotrophica	P_phymatum	0.028	0.028088		C_consitans'	P_fungorum	0.14167	0.15892		C_pedi'	P_sartisoli	0.16168	0.18529
B_diffusa	P_phymatum	0.085	0.0891471		C_consitans'	C_cordobensis	0.08419	0.09003		C_pedi'	C_glathei	0.13446	0.15027
P_dilworthii	P_phymatum	0.057	0.0586953		C_consitans'	C_arationis'	0.10325	0.11208		C_pedi'	P_terrae	0.16121	0.18439
B_dolosa	P_phymatum	0.082	0.0864229		C_consitans'	C_pedi'	0.08154	0.087		C_pedi'	P_hospita	0.16192	0.18532
P_ferrariae	P_phymatum	0.074	0.076976		C_consitans'	C_grimmiae	0.0619	0.06509		C_pedi'	P_mimosarum	0.16661	0.19176
C_fortuita'	P_phymatum	0.081	0.0849921		C_consitans'	C_hypogeia'	0.087	0.09326		C_pedi'	P_caribensis	0.16098	0.18413
P_fungorum	P_phymatum	0.057	0.0589748		C_consitans'	C_peredens'	0.08224	0.0878		C_pedi'	P_sacchari	0.16745	0.1926
P_ginsengisoli	P_phymatum	0.058	0.0598029		C_consitans'	C_temeraria'	0.08149	0.08697		C_pedi'	P_diazotrophica	0.15593	0.17735
P_ginsengiterrae	P_phymatum	0.057	0.0585998		C_consitans'	P_aspalathi	0.13989	0.15662		C_pedi'	P_nodosa	0.16505	0.1896
B_gladioli	P_phymatum	0.095	0.09997		C_consitans'	P_phymatum	0.13484	0.15028		C_pedi'	P_heleia	0.16733	0.1927
C_glathei	P_phymatum	0.08	0.0838279		C_consitans'	C_telluris	0.10393	0.11291		C_pedi'	P_sprentiae	0.16499	0.18947
C_glebae'	P_phymatum	0.089	0.0937041		C_consitans'	P_phenoliruptrix	0.13598	0.1517		C_pedi'	P_ginsengisoli	0.16082	0.18384
B_glumae	P_phymatum	0.095	0.0998612		C_consitans'	C_glathei	0.10609	0.11552		C_pedi'	P_acidipaludis'	0.16482	0.18939
P_graminis	P_phymatum	0.055	0.0565558		C_consitans'	P_phytofirmans	0.13788	0.15413		C_pedi'	B_mallei	0.1617	0.18484
C_grimmiae	P_phymatum	0.082	0.0853982		C_consitans'	C_calidae'	0.08099	0.08636		C_pedi'	P_bannensis	0.16542	0.1898
P_heleia	P_phymatum	0.074	0.0766678		C_consitans'	P_phenazinium	0.14035	0.15739		C_pedi'	B_thailandensis	0.16127	0.18425
P_hospita	B_phymatum	0.026	0.0261709		C_consitans'	P_kururiensis	0.13875	0.15533		C_pedi'	P_oxyphila	0.16356	0.18777
C_humi	P_phymatum	0.082	0.0862543		C_consitans'	P_terricola	0.13622	0.15207		C_pedi'	P_tuberum	0.15971	0.18231
C_hypogeia'	P_phymatum	0.082	0.0861956		C_consitans'	P_graminis	0.1313	0.14576		C_pedi'	B_oklahomensis	0.15946	0.18197
C_jiangsuensis	P_phymatum	0.082	0.0857728		C_consitans'	P_ginsengiterrae	0.13805	0.15436		C_pedi'	B_pseudomallei	0.16123	0.18421
P_kirstenboschensis	P_phymatum	0.056	0.0578442		C_consitans'	P_xenovorans	0.13727	0.15333		C_pedi'	P_ferrariae	0.16277	0.18667
P_kururiensis	P_phymatum	0.066	0.0678674		C_consitans'	P_hospita	0.13165	0.14625		C_pedi'	P_monticola	0.16103	0.1843
B_lata	P_phymatum	0.087	0.0914069		C_consitans'	P_nodosa	0.13878	0.15514		C_pedi'	P_tropica	0.15822	0.18041
B_latens	P_phymatum	0.084	0.0880915		C_consitans'	P_sacchari	0.14146	0.15858		C_pedi'	B_latens	0.16703	0.19187
B_mallei	P_phymatum	0.086	0.0907043		C_consitans'	P_sartisoli	0.13468	0.15012		C_pedi'	B_glumae	0.17714	0.20567
C_megalochromosomata	P_phymatum	0.083	0.0864158		C_consitans'	P_terrae	0.131	0.14552		C_pedi'	P_caballeronis	0.15463	0.17583
P_mimosarum	P_phymatum	0.074	0.0775012		C_consitans'	P_sprentiae	0.13655	0.15239		C_pedi'	B_diffusa	0.16414	0.1881
P_monticola	P_phymatum	0.06	0.0614617		C_consitans'	P_heleia	0.13822	0.1545		C_pedi'	B_dolosa	0.16497	0.18914
B_multivorans	P_phymatum	0.082	0.0856465		C_consitans'	P_mimosarum	0.14015	0.15692		C_pedi'	B_territorii	0.16398	0.18787
P_nodosa	P_phymatum	0.075	0.0777232		C_consitans'	P_caribensis	0.1306	0.14499		C_pedi'	Ra_pickettii	0.24596	0.30461
B_oklahomensis	P_phymatum	0.087	0.0911438		C_consitans'	P_ginsengisoli	0.13425	0.14957		C_pedi'	B_contaminans	0.16642	0.19114
P_oxyphila	P_phymatum	0.074	0.0770551		C_consitans'	P_tuberum	0.13388	0.14903		C_pedi'	B_plantarii	0.17139	0.19787
C_pedi'	P_phymatum	0.087	0.0918777		C_consitans'	P_diazotrophica	0.12962	0.14373		C_pedi'	B_gladioli	0.17707	0.20622
C_peredens'	P_phymatum	0.088	0.0931806		C_consitans'	P_tropica	0.13658	0.15242		C_pedi'	B_lata	0.16546	0.18984
P_phenazinium	P_phymatum	0.057	0.0586436		C_consitans'	P_acidipaludis'	0.13888	0.15534		C_pedi'	B_multivorans	0.16185	0.18502
P_phenoliruptrix	P_phymatum	0.055	0.0567311		C_consitans'	P_oxyphila	0.13905	0.15561		C_pedi'	B_pyrrocinia	0.16277	0.18625
P_acidipaludis'	P_phytofirmans	0.077	0.0805892		C_consitans'	P_bannensis	0.14063	0.15744		C_pedi'	B_ambifaria	0.16264	0.18606
B_ambifaria	P_phytofirmans	0.089	0.0933838		C_consitans'	P_monticola	0.13304	0.14801		C_pedi'	B_stabilis	0.16226	0.18555
Ro_andropogonis	P_phytofirmans	0.176	0.198884		C_consitans'	P_ferrariae	0.13804	0.15437		C_pedi'	B_cepacia	0.16311	0.18675
B_anthina	P_phytofirmans	0.087	0.0913636		C_consitans'	B_thailandensis	0.13838	0.15456		C_pedi'	B_ubonensis	0.16074	0.18368
C_arationis'	P_phytofirmans	0.085	0.0891047		C_consitans'	B_oklahomensis	0.13684	0.15267		C_pedi'	B_seminalis	0.16341	0.18724
C_arvi'	P_phytofirmans	0.09	0.094581		C_consitans'	B_mallei	0.13787	0.15397		C_pedi'	B_vietnamiensis	0.1625	0.18594
P_aspalathi	P_phytofirmans	0.019	0.019323		C_consitans'	B_gladioli	0.15268	0.17323		C_pedi'	B_anthina	0.16071	0.18353
P_bannensis	P_phytofirmans	0.079	0.0822666		C_consitans'	B_pseudomallei	0.13764	0.15367		C_pedi'	B_stagnalis	0.15866	0.18095
P_bryophila	P_phytofirmans	0.025	0.0247296		C_consitans'	B_glumae	0.15036	0.16997		C_pedi'	Ra_mannitolytica	0.23826	0.29317
P_caballeronis	P_phytofirmans	0.072	0.0751417		C_consitans'	B_latens	0.14126	0.15818		C_pedi'	B_cenocepacia	0.1614	0.18453
P_caledonica	P_phytofirmans	0.025	0.0247713		C_consitans'	B_diffusa	0.14019	0.15688		C_pedi'	B_pseudomultivorans	0.1609	0.18403
C_calidae'	P_phytofirmans	0.085	0.0886839		C_consitans'	B_contaminans	0.1439	0.16153		C_pedi'	Ra_solanacearum	0.23824	0.2935
P_caribensis	P_phytofirmans	0.057	0.0583222		C_consitans'	B_lata	0.14236	0.15956		C_pedi'	Cu_necator	0.23665	0.29168
C_catudaia'	P_phytofirmans	0.091	0.0956853		C_consitans'	P_caballeronis	0.13184	0.14653		C_pedi'	Cu_nantongensis	0.23386	0.28758
B_cenocepacia	P_phytofirmans	0.087	0.0915339		C_consitans'	B_territorii	0.13982	0.15641		C_peredens'	P_phytofirmans	0.16378	0.18782
B_cepacia	P_phytofirmans	0.087	0.0914293		C_consitans'	B_plantarii	0.14752	0.1663		C_peredens'	P_phenazinium	0.16957	0.19576
C_choica	P_phytofirmans	0.081	0.0841459		C_consitans'	B_cepacia	0.1409	0.15774		C_peredens'	C_choica	0.13133	0.14626
C_consitans'	P_phytofirmans	0.087	0.0920077		C_consitans'	B_dolosa	0.1378	0.15382		C_peredens'	P_ginsengiterrae	0.16572	0.19051
B_contaminans	P_phytofirmans	0.088	0.0929277		C_consitans'	B_pyrrocinia	0.14102	0.15793		C_peredens'	P_xenovorans	0.16454	0.1888
C_cordobensis	P_phytofirmans	0.085	0.0888721		C_consitans'	B_stabilis	0.14107	0.158		C_peredens'	P_kururiensis	0.16536	0.1901
P_diazotrophica	P_phytofirmans	0.059	0.0604254		C_consitans'	B_ambifaria	0.14009	0.15672		C_peredens'	C_telluris	0.12408	0.13732
B_diffusa	P_phytofirmans	0.087	0.0913411		C_consitans'	Cu_metallidurans	0.2167	0.25974		C_peredens'	P_sartisoli	0.16064	0.18377
P_dilworthii	P_phytofirmans	0.025	0.0247814		C_consitans'	B_multivorans	0.1364	0.15208		C_peredens'	C_glathei	0.12625	0.14003
B_dolosa	P_phytofirmans	0.087	0.0915717		C_consitans'	B_vietnamiensis	0.13837	0.15457		C_peredens'	P_terrae	0.16062	0.18374
P_ferrariae	P_phytofirmans	0.079	0.0820317		C_consitans'	B_seminalis	0.13972	0.15632		C_peredens'	P_hospita	0.16023	0.18321
C_fortuita'	P_phytofirmans	0.085	0.0897461		C_consitans'	B_cenocepacia	0.13901	0.15544		C_peredens'	P_mimosarum	0.16362	0.18767
P_fungorum	P_phytofirmans	0.02	0.0200443		C_consitans'	B_ubonensis	0.13792	0.15404		C_peredens'	P_caribensis	0.1604	0.18339
P_ginsengisoli	P_phytofirmans	0.021	0.0210641		C_consitans'	B_anthina	0.13776	0.15387		C_peredens'	P_sacchari	0.16431	0.1884
P_ginsengiterrae	P_phytofirmans	0.021	0.0209589		C_consitans'	B_stagnalis	0.13752	0.15355		C_peredens'	P_diazotrophica	0.15657	0.17821
B_gladioli	P_phytofirmans	0.096	0.101201		C_consitans'	B_pseudomultivorans	0.13808	0.1543		C_peredens'	P_nodosa	0.16313	0.18702
C_glathei	P_phytofirmans	0.08	0.0833848		C_consitans'	Cu_necator	0.21229	0.25402		C_peredens'	P_heleia	0.16431	0.1886
C_glebae'	P_phytofirmans	0.092	0.0967996		C_consitans'	Cu_nantongensis	0.20975	0.25043		C_peredens'	P_sprentiae	0.16293	0.18682
B_glumae	P_phytofirmans	0.096	0.101688		C_consitans'	Ra_solanacearum	0.21151	0.25271		C_peredens'	P_ginsengisoli	0.16104	0.18422
P_graminis	P_phytofirmans	0.025	0.0246254		C_consitans'	Ra_mannitolytica	0.2115	0.25242		C_peredens'	P_acidipaludis'	0.16332	0.18739
C_grimmiae	P_phytofirmans	0.083	0.0867252		C_megalochromosomata	C_choica	0.10603	0.1155		C_peredens'	B_mallei	0.15955	0.18207
P_heleia	P_phytofirmans	0.076	0.0796937		C_megalochromosomata	P_fungorum	0.14092	0.15802		C_peredens'	P_bannensis	0.16429	0.18842
P_hospita	P_phytofirmans	0.057	0.0589358		C_megalochromosomata	C_cordobensis	0.06427	0.06773		C_peredens'	B_thailandensis	0.16068	0.1835
C_humi	P_phytofirmans	0.081	0.084653		C_megalochromosomata	C_arationis'	0.10393	0.11288		C_peredens'	P_oxyphila	0.16038	0.18342
C_hypogeia'	P_phytofirmans	0.085	0.0895698		C_megalochromosomata	C_pedi'	0.04779	0.0497		C_peredens'	P_tuberum	0.1605	0.18357
C_jiangsuensis	P_phytofirmans	0.085	0.0891539		C_megalochromosomata	C_grimmiae	0.08671	0.09301		C_peredens'	B_oklahomensis	0.15701	0.17869
[truncated: 2,550 more rows]
